# Supplementary material for: The connectome of an insect brain
Source: Science. Author manuscript; Available in PMC 2023 May 16. (PMC7614541; doi:10.1126/science.add9330)
Supplement: Supplementary Data S1 [file EMS175448-supplement-Supplementary_Data_S1.zip]

Archive with 16 entries (15 files):
- Supplementary-Data-S1/
- __MACOSX/._Supplementary-Data-S1
- Supplementary-Data-S1/outputs.csv
- __MACOSX/Supplementary-Data-S1/._outputs.csv
- Supplementary-Data-S1/inputs.csv
- __MACOSX/Supplementary-Data-S1/._inputs.csv
- Supplementary-Data-S1/dd_connectivity_matrix.csv
- __MACOSX/Supplementary-Data-S1/._dd_connectivity_matrix.csv
- Supplementary-Data-S1/da_connectivity_matrix.csv
- __MACOSX/Supplementary-Data-S1/._da_connectivity_matrix.csv
- Supplementary-Data-S1/all-all_connectivity_matrix.csv
- __MACOSX/Supplementary-Data-S1/._all-all_connectivity_matrix.csv
- Supplementary-Data-S1/ad_connectivity_matrix.csv
- __MACOSX/Supplementary-Data-S1/._ad_connectivity_matrix.csv
- Supplementary-Data-S1/aa_connectivity_matrix.csv
- __MACOSX/Supplementary-Data-S1/._aa_connectivity_matrix.csv
