# Supplementary material for: The connectome of an insect brain
Source: Science. Author manuscript; Available in PMC 2023 May 16. (PMC7614541; doi:10.1126/science.add9330)
Supplement: Supplementary Data S1 [file EMS175448-supplement-Supplementary_Data_S1.zip › Supplementary-Data-S1/outputs.csv]

	axon_output	dendrite_output
29	190.0	28.0
37365	51.0	0.0
40045	329.0	0.0
40152	154.0	0.0
677717	56.0	11.0
766246	82.0	0.0
858479	102.0	0.0
865151	153.0	162.0
867393	224.0	6.0
869360	243.0	4.0
891237	101.0	0.0
900032	38.0	0.0
902038	45.0	0.0
902877	59.0	0.0
945309	64.0	0.0
946481	47.0	0.0
992646	280.0	0.0
1011675	170.0	0.0
1042538	768.0	2.0
1065967	206.0	0.0
1137946	225.0	72.0
1141813	104.0	0.0
1347886	745.0	0.0
1351125	97.0	0.0
1367171	108.0	0.0
1375101	229.0	0.0
1377586	99.0	0.0
1391179	101.0	0.0
1392771	135.0	0.0
1395971	160.0	0.0
1398253	137.0	0.0
1400725	90.0	0.0
1405493	133.0	0.0
1406463	59.0	0.0
1414206	167.0	0.0
1415168	34.0	0.0
1419315	104.0	0.0
1427012	27.0	0.0
1428271	79.0	0.0
1429969	67.0	0.0
1431256	13.0	0.0
1432836	68.0	0.0
1435466	87.0	0.0
1591270	369.0	11.0
1591351	563.0	2.0
1622901	247.0	48.0
1646076	226.0	2.0
1678567	279.0	2.0
1679034	116.0	0.0
1690576	613.0	0.0
1706716	139.0	0.0
1709802	98.0	0.0
1715990	190.0	0.0
1805406	109.0	7.0
1805418	190.0	1.0
1805669	116.0	0.0
1856512	51.0	0.0
1868538	278.0	64.0
1869592	203.0	0.0
1924051	169.0	12.0
1961182	177.0	2.0
1980134	301.0	0.0
2123422	167.0	101.0
2138427	13.0	0.0
2142817	228.0	1.0
2200028	69.0	0.0
2204467	35.0	0.0
2206279	55.0	0.0
2209091	59.0	0.0
2215247	34.0	0.0
2215447	46.0	0.0
2215622	35.0	0.0
2216131	45.0	0.0
2216187	84.0	0.0
2216445	73.0	0.0
2260755	9.0	1.0
2283495	14.0	2.0
2284021	438.0	0.0
2340336	375.0	0.0
2355126	18.0	0.0
2357110	8.0	0.0
2369444	613.0	2.0
2379529	95.0	14.0
2379544	122.0	2.0
2432564	125.0	63.0
2438653	318.0	0.0
2439067	335.0	0.0
2439134	267.0	0.0
2439150	161.0	0.0
2456826	327.0	0.0
2504517	154.0	9.0
2505266	114.0	0.0
2506050	404.0	0.0
2511238	421.0	0.0
2512602	0.0	0.0
2532841	53.0	0.0
2544902	48.0	0.0
2552701	46.0	0.0
2557644	151.0	0.0
2568465	356.0	0.0
2568522	246.0	3.0
2571761	280.0	0.0
2582391	275.0	0.0
2584838	352.0	0.0
2597151	253.0	0.0
2608843	411.0	0.0
2610744	137.0	0.0
2611805	314.0	0.0
2612527	563.0	0.0
2619565	345.0	0.0
2628785	203.0	120.0
2648254	176.0	0.0
2650887	226.0	0.0
2652641	79.0	0.0
2655798	75.0	0.0
2659386	7.0	0.0
2659504	177.0	0.0
2663649	0.0	23.0
2667061	135.0	0.0
2667980	60.0	0.0
2669331	41.0	5.0
2669844	122.0	0.0
2670619	100.0	35.0
2772093	201.0	6.0
2775707	37.0	0.0
2775943	40.0	0.0
2776773	182.0	2.0
2784471	197.0	93.0
2797480	101.0	50.0
2816457	407.0	4.0
2842451	135.0	0.0
2846555	247.0	0.0
2852273	17.0	0.0
2854715	166.0	0.0
2878185	68.0	0.0
2881070	326.0	15.0
2885630	209.0	0.0
2910892	138.0	0.0
2911847	206.0	0.0
2914206	198.0	67.0
2920061	72.0	43.0
2920554	76.0	38.0
2921933	183.0	80.0
2932028	306.0	0.0
2935173	171.0	0.0
2935198	137.0	0.0
2963280	282.0	4.0
2964760	83.0	0.0
2966602	337.0	0.0
2979486	175.0	0.0
2979675	177.0	8.0
2988292	322.0	0.0
3002410	159.0	0.0
3009700	207.0	10.0
3010486	224.0	3.0
3021609	96.0	83.0
3027876	352.0	0.0
3032520	697.0	0.0
3036249	123.0	0.0
3043970	233.0	0.0
3044500	403.0	141.0
3046503	0.0	2.0
3048606	187.0	0.0
3050645	194.0	0.0
3054101	279.0	0.0
3058132	144.0	2.0
3060480	265.0	64.0
3061422	207.0	47.0
3071301	431.0	0.0
3093284	318.0	0.0
3122533	38.0	7.0
3123905	118.0	0.0
3149791	365.0	17.0
3157405	425.0	16.0
3158085	244.0	0.0
3158123	317.0	0.0
3158543	312.0	0.0
3163105	155.0	5.0
3166745	148.0	0.0
3166836	102.0	0.0
3167039	142.0	0.0
3180681	129.0	3.0
3182103	251.0	11.0
3192952	98.0	0.0
3199456	321.0	0.0
3220616	250.0	45.0
3232277	48.0	16.0
3232808	97.0	7.0
3234817	560.0	10.0
3235409	220.0	113.0
3251140	116.0	12.0
3267019	92.0	0.0
3272218	246.0	55.0
3276003	245.0	0.0
3281684	2.0	0.0
3299214	260.0	3.0
3347708	452.0	29.0
3347834	131.0	15.0
3410499	424.0	0.0
3410506	323.0	0.0
3414508	277.0	2.0
3420915	244.0	123.0
3436420	368.0	0.0
3450442	450.0	0.0
3450751	393.0	97.0
3464773	409.0	0.0
3465659	431.0	0.0
3486381	515.0	108.0
3486867	233.0	0.0
3486950	342.0	57.0
3487306	236.0	0.0
3497901	149.0	35.0
3498479	293.0	6.0
3511996	319.0	0.0
3522293	80.0	6.0
3538129	533.0	0.0
3539170	164.0	5.0
3543931	308.0	0.0
3547397	237.0	0.0
3556191	109.0	0.0
3561724	17.0	0.0
3562954	206.0	0.0
3564452	181.0	32.0
3571478	103.0	38.0
3586984	265.0	0.0
3587612	163.0	33.0
3592997	308.0	0.0
3595837	203.0	42.0
3598000	196.0	35.0
3608397	159.0	0.0
3609202	198.0	0.0
3620633	858.0	0.0
3622234	247.0	125.0
3639968	211.0	0.0
3650006	118.0	9.0
3650600	178.0	0.0
3652587	206.0	0.0
3664102	460.0	3.0
3690921	193.0	1.0
3694515	391.0	0.0
3707204	129.0	6.0
3708875	278.0	0.0
3709977	219.0	9.0
3712893	659.0	2.0
3716797	294.0	0.0
3726990	97.0	0.0
3727004	10.0	0.0
3727026	16.0	4.0
3729496	241.0	4.0
3729504	82.0	0.0
3732322	270.0	0.0
3736500	299.0	61.0
3756659	215.0	0.0
3762317	242.0	0.0
3762787	13.0	0.0
3764792	285.0	0.0
3765728	154.0	3.0
3765735	256.0	0.0
3768025	317.0	0.0
3771794	247.0	0.0
3774568	244.0	0.0
3790004	368.0	0.0
3793681	132.0	0.0
3793760	162.0	0.0
3794023	241.0	0.0
3795424	163.0	0.0
3795498	171.0	0.0
3797420	225.0	24.0
3805641	213.0	66.0
3806573	271.0	18.0
3806652	373.0	22.0
3813487	243.0	0.0
3813723	242.0	0.0
3814175	257.0	0.0
3814635	281.0	0.0
3814651	119.0	0.0
3814701	291.0	0.0
3814853	343.0	2.0
3815483	55.0	6.0
3819157	185.0	34.0
3819171	91.0	23.0
3819859	133.0	0.0
3820148	74.0	22.0
3822523	334.0	0.0
3827211	468.0	0.0
3840345	432.0	0.0
3844799	329.0	0.0
3844961	202.0	2.0
3848843	28.0	32.0
3862443	376.0	86.0
3865952	326.0	0.0
3869488	302.0	3.0
3872653	251.0	0.0
3882998	104.0	1.0
3885215	483.0	0.0
3886356	452.0	2.0
3890028	363.0	56.0
3893195	343.0	0.0
3896629	408.0	0.0
3913613	259.0	0.0
3913620	281.0	5.0
3913629	222.0	99.0
3915835	164.0	0.0
3925724	28.0	0.0
3926438	8.0	0.0
3926669	15.0	0.0
3926904	33.0	0.0
3928522	16.0	0.0
3928574	25.0	0.0
3928652	35.0	0.0
3930411	207.0	2.0
3931398	137.0	0.0
3932136	271.0	7.0
3944330	96.0	2.0
3944626	221.0	6.0
3945136	117.0	0.0
3945225	95.0	1.0
3945232	221.0	0.0
3945246	282.0	2.0
3945394	100.0	3.0
3945454	211.0	6.0
3945756	328.0	41.0
3946166	617.0	0.0
3946364	169.0	0.0
3946432	160.0	2.0
3946569	127.0	0.0
3954014	364.0	0.0
3958234	379.0	0.0
3963891	389.0	0.0
3966683	205.0	0.0
3979181	448.0	0.0
3980315	323.0	0.0
3985829	146.0	0.0
3991518	353.0	35.0
4017089	15.0	0.0
4017464	232.0	0.0
4022539	352.0	51.0
4023881	150.0	0.0
4030526	176.0	0.0
4044654	118.0	0.0
4059758	233.0	0.0
4061049	87.0	0.0
4067286	409.0	12.0
4073353	436.0	0.0
4076389	304.0	0.0
4096703	177.0	0.0
4097554	126.0	0.0
4099900	274.0	2.0
4101295	211.0	3.0
4101621	243.0	2.0
4102413	328.0	10.0
4103336	224.0	0.0
4108016	193.0	0.0
4108720	147.0	0.0
4110483	167.0	0.0
4114133	210.0	0.0
4116174	210.0	211.0
4117305	364.0	0.0
4119387	524.0	4.0
4127096	136.0	0.0
4127707	51.0	5.0
4127911	58.0	0.0
4127926	191.0	0.0
4127938	136.0	2.0
4127944	117.0	0.0
4128002	261.0	6.0
4130960	366.0	68.0
4134539	406.0	0.0
4142619	175.0	0.0
4144377	276.0	5.0
4152020	86.0	3.0
4152272	204.0	2.0
4154421	196.0	0.0
4173633	120.0	0.0
4180774	280.0	2.0
4185530	143.0	5.0
4188290	107.0	41.0
4188325	216.0	0.0
4190567	224.0	0.0
4195012	322.0	61.0
4199033	417.0	3.0
4201020	297.0	0.0
4201555	193.0	0.0
4206755	225.0	1.0
4214582	256.0	71.0
4215611	148.0	3.0
4227304	485.0	15.0
4227544	356.0	0.0
4227831	214.0	0.0
4227880	157.0	0.0
4228105	164.0	3.0
4228119	328.0	2.0
4229950	616.0	4.0
4230061	554.0	26.0
4230739	429.0	21.0
4230749	251.0	64.0
4234009	374.0	25.0
4234016	263.0	0.0
4234559	103.0	0.0
4235139	167.0	2.0
4241192	369.0	0.0
4241237	297.0	3.0
4247099	322.0	0.0
4260935	264.0	0.0
4274518	247.0	0.0
4279887	188.0	0.0
4311241	183.0	0.0
4311586	236.0	89.0
4319395	86.0	2.0
4324479	172.0	13.0
4324567	139.0	128.0
4324898	210.0	42.0
4327684	286.0	0.0
4337398	241.0	2.0
4338596	418.0	0.0
4346154	209.0	0.0
4354933	269.0	101.0
4363883	208.0	0.0
4379508	254.0	4.0
4379603	130.0	0.0
4381129	190.0	5.0
4381377	234.0	0.0
4390116	124.0	0.0
4391317	222.0	0.0
4391978	623.0	2.0
4393026	281.0	2.0
4393049	203.0	43.0
4393350	95.0	91.0
4398543	113.0	6.0
4400767	12.0	0.0
4401350	239.0	2.0
4408362	122.0	0.0
4408369	160.0	0.0
4408397	441.0	4.0
4409374	145.0	0.0
4411505	507.0	26.0
4411542	336.0	2.0
4411688	348.0	0.0
4412036	562.0	22.0
4412315	427.0	24.0
4414163	391.0	2.0
4414184	447.0	9.0
4414426	163.0	39.0
4415241	563.0	0.0
4422289	516.0	0.0
4433197	169.0	2.0
4433960	139.0	0.0
4444354	370.0	27.0
4453485	6.0	0.0
4473922	348.0	4.0
4493199	250.0	53.0
4506509	17.0	0.0
4507955	215.0	0.0
4514494	165.0	4.0
4515496	226.0	3.0
4518546	432.0	23.0
4523584	9.0	3.0
4523803	3.0	2.0
4541081	138.0	0.0
4555763	307.0	7.0
4570270	44.0	7.0
4575178	195.0	0.0
4591713	153.0	2.0
4595609	271.0	53.0
4598109	223.0	0.0
4598363	207.0	0.0
4607160	181.0	0.0
4617479	356.0	3.0
4620453	0.0	88.0
4635057	256.0	5.0
4636432	132.0	7.0
4637677	100.0	0.0
4651929	218.0	32.0
4663875	202.0	0.0
4664256	271.0	0.0
4665186	203.0	0.0
4665627	259.0	0.0
4679139	362.0	10.0
4680995	213.0	8.0
4700078	346.0	2.0
4700182	261.0	52.0
4721087	185.0	5.0
4721538	452.0	0.0
4749004	260.0	0.0
4778745	82.0	0.0
4780707	244.0	6.0
4785242	138.0	0.0
4812481	265.0	0.0
4847079	90.0	0.0
4849988	251.0	0.0
4874953	17.0	0.0
4876704	166.0	87.0
4876839	175.0	0.0
4884579	450.0	0.0
4901087	167.0	0.0
4917442	196.0	0.0
4926999	91.0	0.0
4966994	235.0	0.0
4982172	78.0	12.0
4983938	246.0	1.0
4985759	0.0	92.0
4991243	81.0	0.0
5010581	144.0	28.0
5019924	421.0	25.0
5030808	0.0	875.0
5033480	399.0	0.0
5038703	14.0	0.0
5038920	114.0	0.0
5051342	438.0	28.0
5052370	542.0	0.0
5053417	194.0	0.0
5057916	237.0	0.0
5080991	170.0	0.0
5088293	116.0	0.0
5090549	215.0	0.0
5091874	395.0	24.0
5093516	67.0	0.0
5095269	123.0	0.0
5108525	117.0	1.0
5116147	13.0	0.0
5116861	108.0	0.0
5118060	537.0	148.0
5120097	41.0	0.0
5120990	143.0	0.0
5134110	279.0	7.0
5162462	171.0	0.0
5163599	85.0	0.0
5164129	169.0	0.0
5167842	146.0	12.0
5169587	292.0	2.0
5186443	126.0	0.0
5186461	399.0	0.0
5247102	348.0	181.0
5261424	322.0	2.0
5289042	228.0	0.0
5291791	463.0	0.0
5319633	668.0	3.0
5321459	364.0	42.0
5322337	149.0	2.0
5326407	278.0	4.0
5327961	163.0	0.0
5343578	140.0	97.0
5369028	204.0	2.0
5382876	145.0	0.0
5395823	209.0	0.0
5448622	312.0	0.0
5453333	322.0	3.0
5462159	572.0	6.0
5469039	22.0	0.0
5474852	153.0	65.0
5476653	254.0	0.0
5478818	223.0	3.0
5480553	398.0	2.0
5484314	138.0	0.0
5500958	110.0	0.0
5503982	194.0	0.0
5507096	191.0	68.0
5512988	215.0	0.0
5516552	264.0	0.0
5545085	90.0	0.0
5558724	177.0	25.0
5559657	206.0	0.0
5560620	246.0	0.0
5577650	86.0	0.0
5585799	277.0	3.0
5590611	78.0	0.0
5591201	152.0	3.0
5592307	289.0	0.0
5601924	32.0	0.0
5606265	238.0	58.0
5615961	10.0	0.0
5617164	207.0	0.0
5638694	163.0	0.0
5656152	189.0	0.0
5657004	276.0	0.0
5669107	185.0	70.0
5671303	58.0	0.0
5675990	217.0	2.0
5678582	173.0	0.0
5679304	219.0	0.0
5680013	189.0	3.0
5681132	282.0	0.0
5684940	95.0	0.0
5688091	108.0	0.0
5689639	41.0	0.0
5690425	398.0	6.0
5691934	287.0	38.0
5700090	406.0	0.0
5704424	143.0	0.0
5708994	231.0	0.0
5712849	129.0	0.0
5730322	156.0	0.0
5734134	182.0	77.0
5738449	228.0	0.0
5744058	263.0	10.0
5744502	151.0	0.0
5745110	199.0	0.0
5745929	290.0	2.0
5746180	177.0	2.0
5747036	90.0	7.0
5750884	237.0	2.0
5754346	181.0	0.0
5755261	162.0	3.0
5760480	132.0	0.0
5762666	474.0	0.0
5763407	24.0	0.0
5764924	297.0	0.0
5767836	95.0	7.0
5768240	167.0	0.0
5769582	220.0	0.0
5771934	164.0	3.0
5778133	45.0	0.0
5782947	88.0	0.0
5783868	283.0	2.0
5786898	204.0	2.0
5790355	188.0	0.0
5791548	337.0	0.0
5794678	419.0	5.0
5805651	185.0	0.0
5816138	185.0	0.0
5835799	362.0	43.0
5835815	168.0	34.0
5836035	270.0	35.0
5836163	442.0	23.0
5836181	125.0	33.0
5836197	371.0	42.0
5836206	480.0	14.0
5836387	221.0	24.0
5855343	76.0	2.0
5856647	217.0	84.0
5858788	34.0	0.0
5859372	103.0	48.0
5865628	165.0	0.0
5869204	15.0	0.0
5870071	292.0	0.0
5874480	170.0	0.0
5890323	19.0	0.0
5893912	187.0	19.0
5895651	172.0	4.0
5898284	371.0	0.0
5900426	84.0	2.0
5902352	108.0	31.0
5934511	213.0	65.0
5935744	179.0	3.0
5936935	131.0	19.0
5937084	529.0	39.0
5938794	241.0	0.0
5946241	325.0	3.0
5955853	27.0	0.0
5956787	29.0	0.0
5959820	151.0	0.0
5963873	302.0	0.0
5966099	489.0	0.0
5971400	228.0	32.0
5973097	255.0	0.0
5975584	74.0	0.0
5976168	265.0	15.0
5993001	2.0	61.0
5993765	0.0	11.0
5995125	71.0	0.0
5996485	137.0	25.0
6011278	72.0	0.0
6049565	203.0	27.0
6061068	234.0	3.0
6111289	60.0	0.0
6114695	238.0	13.0
6125806	101.0	8.0
6133702	186.0	0.0
6143930	417.0	82.0
6153877	417.0	2.0
6154200	133.0	8.0
6154921	215.0	0.0
6155577	174.0	0.0
6156152	127.0	22.0
6182848	119.0	2.0
6188181	240.0	3.0
6190181	284.0	2.0
6193472	203.0	0.0
6218461	187.0	2.0
6219445	141.0	69.0
6219781	133.0	15.0
6220384	152.0	5.0
6250655	59.0	3.0
6252764	54.0	0.0
6290724	229.0	65.0
6298455	193.0	0.0
6300434	388.0	72.0
6317793	408.0	142.0
6340439	315.0	0.0
6445994	295.0	6.0
6446394	517.0	2.0
6451332	549.0	0.0
6494274	199.0	0.0
6494382	272.0	0.0
6554358	139.0	30.0
6557581	0.0	638.0
6572414	144.0	0.0
6591182	280.0	0.0
6597872	307.0	0.0
6604203	63.0	47.0
6609380	285.0	0.0
6610913	216.0	7.0
6611100	291.0	12.0
6611894	490.0	6.0
6623049	146.0	2.0
6623089	131.0	0.0
6633635	178.0	0.0
6653450	120.0	0.0
6692908	207.0	93.0
6699205	163.0	0.0
6700147	108.0	0.0
6702830	175.0	21.0
6702943	188.0	0.0
6703240	280.0	2.0
6704232	229.0	32.0
6723364	120.0	25.0
6729443	65.0	0.0
6791927	427.0	0.0
6883831	255.0	0.0
6978585	30.0	0.0
7005145	156.0	11.0
7005184	152.0	0.0
7012280	93.0	0.0
7020344	405.0	27.0
7025064	137.0	3.0
7025831	91.0	0.0
7026287	160.0	49.0
7053966	250.0	73.0
7055857	223.0	2.0
7056904	214.0	15.0
7057730	117.0	3.0
7057894	421.0	0.0
7058243	258.0	15.0
7065182	150.0	44.0
7092086	141.0	73.0
7092417	148.0	58.0
7107433	161.0	62.0
7124156	208.0	0.0
7130033	161.0	13.0
7160160	746.0	0.0
7168356	282.0	0.0
7184082	18.0	165.0
7187384	577.0	4.0
7196392	199.0	32.0
7198338	248.0	90.0
7227010	297.0	0.0
7283193	99.0	2.0
7313896	384.0	0.0
7331555	132.0	0.0
7335439	73.0	0.0
7338309	86.0	2.0
7340629	151.0	0.0
7371184	149.0	3.0
7388340	219.0	0.0
7394271	235.0	0.0
7421507	229.0	6.0
7422253	101.0	4.0
7422595	149.0	2.0
7424178	98.0	0.0
7429933	199.0	0.0
7431625	123.0	2.0
7439909	50.0	0.0
7439913	104.0	0.0
7449767	165.0	2.0
7467027	682.0	20.0
7476468	12.0	1.0
7480731	81.0	0.0
7483922	74.0	0.0
7485368	71.0	0.0
7503199	435.0	0.0
7515491	180.0	53.0
7527710	366.0	0.0
7529574	28.0	0.0
7530253	33.0	0.0
7540581	318.0	10.0
7542938	440.0	0.0
7555204	32.0	0.0
7555968	202.0	46.0
7556564	145.0	0.0
7557604	232.0	0.0
7563413	154.0	5.0
7566199	78.0	0.0
7568455	61.0	0.0
7569260	147.0	3.0
7571966	164.0	3.0
7573476	61.0	0.0
7574701	300.0	0.0
7582412	180.0	1.0
7582489	238.0	7.0
7587948	285.0	15.0
7589765	109.0	7.0
7590264	72.0	2.0
7594047	352.0	8.0
7600311	126.0	98.0
7612147	473.0	2.0
7616956	172.0	38.0
7627878	163.0	0.0
7658146	275.0	0.0
7688300	174.0	2.0
7690945	174.0	47.0
7692008	69.0	0.0
7694589	32.0	2.0
7700444	788.0	3.0
7719118	338.0	0.0
7719547	323.0	0.0
7766016	402.0	27.0
7778722	58.0	0.0
7786053	525.0	39.0
7802210	239.0	48.0
7807684	106.0	2.0
7828725	218.0	22.0
7829784	171.0	50.0
7838405	158.0	28.0
7840203	253.0	31.0
7840791	801.0	4.0
7843730	285.0	120.0
7845346	202.0	83.0
7851153	15.0	0.0
7852250	212.0	40.0
7864823	219.0	29.0
7865652	294.0	63.0
7865696	108.0	5.0
7865767	193.0	39.0
7868195	279.0	34.0
7873135	375.0	83.0
7874184	40.0	0.0
7891312	212.0	47.0
7897051	222.0	1.0
7897469	188.0	0.0
7901791	356.0	3.0
7910624	203.0	0.0
7916593	191.0	118.0
7934904	312.0	58.0
7935088	296.0	51.0
7939890	0.0	558.0
7939979	0.0	603.0
7941642	360.0	78.0
7941652	490.0	154.0
7952981	239.0	11.0
7955278	95.0	15.0
7962986	262.0	9.0
7971031	195.0	6.0
7977834	263.0	8.0
7980189	260.0	10.0
7980369	158.0	40.0
7982307	59.0	3.0
7982324	115.0	0.0
7982896	230.0	70.0
7983899	170.0	50.0
8005609	208.0	0.0
8007556	523.0	0.0
8012953	108.0	6.0
8019816	171.0	40.0
8021456	135.0	2.0
8025665	240.0	0.0
8034919	330.0	7.0
8037197	197.0	0.0
8047280	270.0	17.0
8052161	243.0	0.0
8055671	377.0	0.0
8057753	347.0	139.0
8059283	357.0	0.0
8065380	142.0	95.0
8065771	400.0	0.0
8066542	437.0	16.0
8068173	454.0	9.0
8069365	513.0	0.0
8069432	428.0	0.0
8069478	367.0	13.0
8070872	62.0	9.0
8075484	189.0	0.0
8078096	189.0	5.0
8094859	306.0	0.0
8102935	130.0	86.0
8111135	180.0	34.0
8118474	549.0	2.0
8118929	34.0	0.0
8118947	333.0	97.0
8124177	187.0	3.0
8127390	221.0	2.0
8132513	195.0	109.0
8135412	405.0	0.0
8138616	116.0	57.0
8140109	289.0	116.0
8142831	158.0	2.0
8154054	167.0	3.0
8159396	197.0	2.0
8161142	174.0	1.0
8161148	173.0	36.0
8167696	144.0	2.0
8177199	264.0	34.0
8177991	182.0	27.0
8184598	187.0	0.0
8193545	86.0	0.0
8198238	0.0	552.0
8198317	0.0	623.0
8198416	599.0	156.0
8198513	491.0	154.0
8198913	463.0	180.0
8199012	0.0	0.0
8199671	464.0	3.0
8203947	197.0	22.0
8216541	127.0	0.0
8227502	75.0	0.0
8229118	253.0	50.0
8231264	346.0	3.0
8238322	621.0	2.0
8243455	228.0	48.0
8244723	464.0	82.0
8244823	290.0	71.0
8245014	208.0	36.0
8245146	29.0	0.0
8245513	239.0	69.0
8245692	387.0	102.0
8245869	272.0	108.0
8246081	384.0	110.0
8246750	203.0	65.0
8247451	206.0	32.0
8247641	202.0	119.0
8248631	268.0	64.0
8248706	140.0	15.0
8252067	120.0	29.0
8253413	145.0	69.0
8253620	339.0	120.0
8254894	137.0	14.0
8256186	227.0	121.0
8257672	317.0	3.0
8262302	558.0	30.0
8262372	495.0	0.0
8262503	411.0	35.0
8263140	242.0	40.0
8263285	238.0	32.0
8270683	257.0	0.0
8271034	13.0	3.0
8271875	195.0	1.0
8273369	267.0	3.0
8274021	303.0	51.0
8274902	223.0	52.0
8276782	575.0	32.0
8293958	335.0	0.0
8297018	232.0	48.0
8305958	148.0	0.0
8307514	140.0	8.0
8310087	305.0	24.0
8310955	248.0	0.0
8311264	0.0	461.0
8313802	171.0	0.0
8318678	38.0	25.0
8318813	112.0	0.0
8319311	108.0	21.0
8338584	285.0	13.0
8340950	279.0	0.0
8347613	235.0	0.0
8347720	51.0	0.0
8347907	161.0	0.0
8348277	54.0	1.0
8349454	564.0	6.0
8349553	226.0	0.0
8357933	310.0	2.0
8370111	313.0	0.0
8391330	76.0	12.0
8393981	143.0	36.0
8398900	143.0	0.0
8399890	205.0	47.0
8412625	247.0	24.0
8413543	63.0	7.0
8413663	355.0	45.0
8419602	202.0	19.0
8423405	203.0	3.0
8427677	71.0	18.0
8447845	70.0	0.0
8451818	335.0	0.0
8461082	362.0	0.0
8469124	158.0	0.0
8471817	188.0	0.0
8480221	286.0	38.0
8480418	80.0	26.0
8496618	661.0	106.0
8504660	106.0	25.0
8509534	299.0	0.0
8509987	132.0	31.0
8513389	273.0	42.0
8529400	137.0	3.0
8539175	218.0	0.0
8540770	204.0	0.0
8542422	410.0	8.0
8544824	98.0	2.0
8546775	213.0	2.0
8559525	359.0	38.0
8559607	247.0	49.0
8565131	451.0	107.0
8566140	300.0	26.0
8571259	326.0	17.0
8572353	504.0	3.0
8582134	170.0	0.0
8592501	159.0	0.0
8639662	110.0	0.0
8640212	145.0	12.0
8641784	437.0	0.0
8644484	177.0	0.0
8670503	124.0	0.0
8687096	176.0	0.0
8689148	218.0	2.0
8689674	126.0	23.0
8696919	76.0	5.0
8697453	226.0	0.0
8698941	257.0	2.0
8700125	133.0	36.0
8704079	550.0	11.0
8705088	117.0	0.0
8709865	146.0	3.0
8710444	212.0	0.0
8711574	366.0	5.0
8712361	339.0	3.0
8715940	141.0	0.0
8717042	247.0	7.0
8717219	47.0	2.0
8723267	269.0	0.0
8723983	251.0	1.0
8741619	293.0	0.0
8752697	334.0	36.0
8755914	243.0	2.0
8765298	38.0	2.0
8790590	258.0	0.0
8792477	210.0	66.0
8798010	301.0	39.0
8801715	205.0	0.0
8801736	263.0	22.0
8802069	266.0	3.0
8805777	279.0	14.0
8809171	187.0	4.0
8810141	173.0	25.0
8810739	244.0	0.0
8812078	96.0	5.0
8813113	138.0	0.0
8814524	44.0	4.0
8814922	198.0	4.0
8821758	42.0	15.0
8826198	182.0	96.0
8835968	167.0	34.0
8838927	299.0	0.0
8840343	93.0	0.0
8842220	187.0	0.0
8847957	283.0	0.0
8850802	490.0	24.0
8864096	141.0	35.0
8864778	95.0	0.0
8864785	365.0	4.0
8865199	255.0	37.0
8877158	288.0	0.0
8877795	205.0	39.0
8877971	311.0	25.0
8880781	52.0	64.0
8884212	86.0	35.0
8891315	254.0	37.0
8912726	112.0	11.0
8922644	203.0	59.0
8924186	92.0	23.0
8932110	257.0	2.0
8939384	81.0	0.0
8942413	56.0	0.0
8943485	91.0	3.0
8951591	163.0	0.0
8954310	140.0	16.0
8970595	151.0	0.0
8974428	131.0	0.0
8979434	364.0	6.0
8980589	958.0	0.0
8981761	168.0	0.0
8993049	281.0	8.0
8995807	235.0	0.0
8997281	97.0	30.0
9006142	154.0	7.0
9015568	120.0	0.0
9015745	343.0	5.0
9034378	137.0	0.0
9037152	143.0	2.0
9039416	147.0	0.0
9048462	258.0	33.0
9051500	172.0	0.0
9051960	241.0	0.0
9057043	470.0	0.0
9057998	153.0	0.0
9061235	215.0	198.0
9062992	230.0	64.0
9064208	322.0	96.0
9067063	122.0	0.0
9068024	218.0	0.0
9068346	121.0	0.0
9069084	158.0	4.0
9072237	312.0	0.0
9072560	87.0	1.0
9074101	281.0	9.0
9077224	229.0	0.0
9078240	150.0	0.0
9083312	435.0	0.0
9085808	110.0	0.0
9091922	188.0	0.0
9094797	70.0	0.0
9097065	214.0	0.0
9103710	196.0	0.0
9103732	304.0	9.0
9109799	235.0	12.0
9116228	380.0	100.0
9119558	711.0	7.0
9141404	531.0	158.0
9154024	221.0	2.0
9161929	117.0	0.0
9177218	142.0	0.0
9201911	66.0	3.0
9202326	262.0	0.0
9207332	135.0	2.0
9212816	190.0	3.0
9234420	216.0	0.0
9235545	213.0	0.0
9236708	182.0	5.0
9237370	93.0	0.0
9237734	250.0	0.0
9238937	314.0	18.0
9239759	137.0	0.0
9241349	166.0	0.0
9251793	289.0	3.0
9252296	192.0	0.0
9275210	315.0	2.0
9287199	159.0	0.0
9287906	451.0	23.0
9288827	122.0	0.0
9291437	121.0	2.0
9291474	0.0	96.0
9291938	179.0	0.0
9294475	166.0	4.0
9348984	220.0	2.0
9351843	157.0	0.0
9372642	18.0	5.0
9384504	217.0	0.0
9408003	212.0	0.0
9409359	306.0	6.0
9421292	136.0	50.0
9422291	236.0	0.0
9423829	604.0	0.0
9424902	364.0	5.0
9428865	426.0	1.0
9429085	98.0	0.0
9436520	92.0	0.0
9445876	310.0	0.0
9447255	254.0	82.0
9457719	221.0	3.0
9469519	270.0	2.0
9480916	300.0	2.0
9481869	91.0	75.0
9488991	324.0	3.0
9503203	271.0	0.0
9503414	175.0	1.0
9503428	70.0	2.0
9507904	236.0	0.0
9508724	252.0	0.0
9513911	71.0	26.0
9519425	190.0	0.0
9521722	58.0	0.0
9524538	126.0	4.0
9525492	191.0	35.0
9527333	411.0	2.0
9527522	219.0	0.0
9530532	420.0	60.0
9531722	149.0	32.0
9532295	208.0	29.0
9539868	480.0	1.0
9556700	457.0	40.0
9565674	152.0	8.0
9567051	486.0	0.0
9577562	294.0	5.0
9583435	303.0	7.0
9585013	209.0	0.0
9585036	204.0	11.0
9585145	199.0	3.0
9589146	371.0	0.0
9594273	155.0	2.0
9604434	179.0	0.0
9606496	16.0	43.0
9609048	330.0	12.0
9612903	237.0	5.0
9621307	289.0	4.0
9637388	332.0	0.0
9640873	320.0	74.0
9641919	199.0	9.0
9643439	222.0	4.0
9698907	166.0	48.0
9707941	98.0	17.0
9714476	163.0	0.0
9716858	66.0	0.0
9720614	397.0	2.0
9730873	132.0	36.0
9739780	222.0	6.0
9747418	157.0	0.0
9747710	292.0	37.0
9748269	57.0	0.0
9750356	58.0	2.0
9753418	250.0	7.0
9753494	80.0	20.0
9753530	257.0	4.0
9761454	299.0	2.0
9766793	397.0	47.0
9767705	87.0	0.0
9787592	233.0	0.0
9787859	206.0	0.0
9787933	250.0	11.0
9792178	101.0	40.0
9795662	214.0	0.0
9796812	547.0	24.0
9798791	334.0	0.0
9800031	219.0	0.0
9800178	206.0	2.0
9806510	134.0	0.0
9808022	300.0	0.0
9808146	178.0	2.0
9809626	238.0	43.0
9811608	211.0	0.0
9813188	206.0	28.0
9820270	97.0	0.0
9822593	241.0	12.0
9835169	176.0	0.0
9838294	94.0	0.0
9841469	200.0	0.0
9842000	18.0	0.0
9842383	109.0	81.0
9845997	116.0	0.0
9847388	107.0	22.0
9848760	526.0	0.0
9853425	472.0	0.0
9856062	89.0	0.0
9870483	205.0	1.0
9889095	198.0	41.0
9897223	219.0	49.0
9927082	28.0	0.0
9940382	268.0	0.0
9961098	218.0	0.0
9965610	220.0	39.0
9971209	245.0	15.0
9983191	189.0	45.0
9983417	55.0	2.0
10013517	283.0	2.0
10017944	233.0	4.0
10018150	302.0	0.0
10018161	20.0	0.0
10018260	285.0	60.0
10056280	521.0	37.0
10059655	273.0	3.0
10079731	133.0	2.0
10100020	299.0	47.0
10119916	588.0	0.0
10158972	230.0	127.0
10160250	338.0	78.0
10163418	352.0	8.0
10167078	450.0	2.0
10167116	109.0	3.0
10169396	55.0	11.0
10198121	79.0	30.0
10202724	432.0	2.0
10209260	201.0	0.0
10221622	113.0	40.0
10229852	139.0	2.0
10234576	105.0	2.0
10237401	33.0	0.0
10238739	117.0	4.0
10240382	97.0	3.0
10241716	50.0	0.0
10248031	169.0	3.0
10259967	145.0	37.0
10263287	150.0	0.0
10276161	301.0	0.0
10281116	251.0	0.0
10282065	237.0	0.0
10287315	69.0	0.0
10293348	182.0	0.0
10317031	146.0	34.0
10319019	319.0	3.0
10323628	310.0	2.0
10329208	0.0	3.0
10339991	196.0	0.0
10340880	179.0	5.0
10343101	71.0	0.0
10345590	259.0	0.0
10351681	257.0	4.0
10355356	270.0	5.0
10367190	265.0	4.0
10378182	19.0	32.0
10382686	193.0	0.0
10382824	103.0	0.0
10400440	171.0	0.0
10403609	156.0	51.0
10411574	155.0	10.0
10418394	16.0	0.0
10427055	224.0	0.0
10447988	182.0	2.0
10449035	124.0	0.0
10459723	0.0	0.0
10473853	202.0	4.0
10495502	219.0	5.0
10523825	235.0	0.0
10527147	60.0	0.0
10540188	281.0	3.0
10543751	293.0	7.0
10553248	364.0	116.0
10555409	364.0	157.0
10563755	13.0	0.0
10568310	85.0	0.0
10581624	65.0	16.0
10583715	145.0	0.0
10596949	194.0	0.0
10600188	354.0	24.0
10609443	204.0	30.0
10612094	354.0	85.0
10612630	246.0	56.0
10617840	205.0	70.0
10627239	428.0	0.0
10658673	138.0	2.0
10660512	150.0	0.0
10663559	59.0	0.0
10673895	226.0	3.0
10681487	147.0	2.0
10682411	169.0	2.0
10682660	321.0	134.0
10683313	221.0	98.0
10684539	141.0	0.0
10702736	332.0	0.0
10710503	176.0	2.0
10714526	179.0	0.0
10716080	185.0	35.0
10725068	336.0	107.0
10728318	200.0	24.0
10728323	88.0	0.0
10728328	549.0	2.0
10728333	550.0	8.0
10739296	128.0	0.0
10756813	113.0	3.0
10758204	314.0	0.0
10760217	52.0	3.0
10766722	53.0	0.0
10768709	219.0	0.0
10781924	431.0	57.0
10784285	50.0	0.0
10785260	115.0	0.0
10792336	111.0	0.0
10792617	114.0	3.0
10797407	258.0	0.0
10809383	391.0	59.0
10827212	248.0	0.0
10831005	0.0	863.0
10842047	136.0	0.0
10842099	349.0	0.0
10852875	153.0	0.0
10855798	98.0	0.0
10865025	246.0	163.0
10868477	108.0	0.0
10870424	191.0	0.0
10872426	537.0	0.0
10875178	225.0	0.0
10875625	387.0	6.0
10877689	127.0	0.0
10880408	271.0	0.0
10882750	387.0	0.0
10885466	189.0	3.0
10893103	349.0	0.0
10915553	124.0	0.0
10918898	189.0	0.0
10921106	289.0	0.0
10922020	383.0	3.0
10922928	351.0	10.0
10929797	535.0	247.0
10934438	201.0	0.0
10937355	217.0	28.0
10944822	126.0	3.0
10945111	143.0	0.0
10945581	291.0	10.0
10945795	140.0	0.0
10946002	123.0	0.0
10947427	304.0	0.0
10949030	290.0	216.0
10949382	105.0	4.0
10955244	48.0	5.0
10958210	184.0	0.0
10959064	144.0	0.0
10961507	30.0	4.0
10963761	181.0	0.0
10964258	380.0	2.0
10982951	209.0	0.0
10986253	211.0	0.0
10990803	683.0	3.0
11003551	180.0	6.0
11003660	237.0	5.0
11003696	69.0	0.0
11003707	280.0	11.0
11004239	401.0	3.0
11007420	0.0	260.0
11009492	0.0	149.0
11011058	158.0	0.0
11013351	227.0	0.0
11013583	240.0	0.0
11017761	401.0	136.0
11018254	294.0	0.0
11022546	165.0	0.0
11027071	229.0	4.0
11029359	49.0	16.0
11029851	380.0	18.0
11037238	416.0	0.0
11050498	102.0	0.0
11051276	365.0	67.0
11051740	287.0	0.0
11067379	203.0	32.0
11073313	75.0	45.0
11079069	96.0	0.0
11081239	396.0	21.0
11084320	342.0	0.0
11102156	344.0	1.0
11105182	199.0	82.0
11123016	75.0	3.0
11135340	362.0	3.0
11137808	250.0	2.0
11144258	164.0	0.0
11146422	433.0	20.0
11157622	116.0	49.0
11178891	341.0	5.0
11184236	172.0	7.0
11193510	205.0	0.0
11195708	144.0	50.0
11197975	72.0	0.0
11210000	643.0	12.0
11216417	349.0	0.0
11217208	42.0	76.0
11229136	117.0	18.0
11234536	303.0	29.0
11248536	60.0	12.0
11257084	559.0	2.0
11261332	77.0	0.0
11263687	194.0	87.0
11271082	189.0	0.0
11278919	160.0	11.0
11279244	207.0	65.0
11286854	78.0	1.0
11291344	160.0	0.0
11291653	216.0	15.0
11303036	365.0	0.0
11306294	152.0	0.0
11329998	214.0	0.0
11333054	313.0	5.0
11348509	236.0	3.0
11356523	193.0	2.0
11359482	92.0	0.0
11361875	291.0	0.0
11362334	206.0	87.0
11362589	429.0	0.0
11389855	224.0	0.0
11409587	310.0	5.0
11455472	316.0	20.0
11464638	258.0	0.0
11465297	187.0	0.0
11468088	138.0	0.0
11476614	240.0	1.0
11524047	261.0	2.0
11525714	178.0	49.0
11528017	247.0	1.0
11543212	885.0	0.0
11600886	270.0	28.0
11605567	223.0	2.0
11605861	534.0	5.0
11623145	79.0	0.0
11624548	179.0	0.0
11625573	304.0	0.0
11637003	161.0	0.0
11639192	220.0	2.0
11645541	420.0	16.0
11656349	217.0	0.0
11671564	220.0	0.0
11687072	80.0	0.0
11691603	523.0	27.0
11691640	58.0	20.0
11703922	201.0	1.0
11714576	356.0	5.0
11717001	212.0	106.0
11717014	79.0	0.0
11717020	135.0	43.0
11717025	58.0	2.0
11717030	47.0	20.0
11717035	29.0	6.0
11717040	80.0	0.0
11717045	19.0	0.0
11719626	277.0	143.0
11725127	518.0	23.0
11725803	513.0	24.0
11736972	430.0	0.0
11745381	271.0	0.0
11756023	109.0	27.0
11782821	372.0	0.0
11785627	160.0	32.0
11788830	228.0	0.0
11813287	458.0	30.0
11821320	140.0	2.0
11826171	184.0	0.0
11838242	55.0	4.0
11841664	343.0	140.0
11851588	176.0	5.0
11853038	491.0	34.0
11871574	310.0	0.0
11874130	215.0	0.0
11876076	129.0	0.0
11889676	318.0	2.0
11891098	142.0	6.0
11905911	121.0	0.0
11908619	108.0	0.0
11909406	199.0	0.0
11934107	236.0	6.0
11934261	115.0	5.0
11941255	319.0	0.0
11946903	138.0	0.0
11986594	189.0	0.0
12000033	104.0	2.0
12026822	145.0	0.0
12030078	0.0	3.0
12031406	274.0	2.0
12049797	103.0	24.0
12073881	557.0	0.0
12089601	49.0	0.0
12121795	219.0	0.0
12122924	318.0	76.0
12138418	262.0	65.0
12156009	421.0	15.0
12178825	98.0	0.0
12195879	206.0	50.0
12199095	385.0	2.0
12217572	100.0	48.0
12225666	309.0	0.0
12233237	251.0	0.0
12252572	66.0	5.0
12253020	758.0	0.0
12260696	250.0	0.0
12262910	208.0	2.0
12273754	219.0	0.0
12279909	215.0	3.0
12279941	141.0	0.0
12281339	175.0	0.0
12293334	155.0	0.0
12299621	327.0	6.0
12299647	169.0	0.0
12299704	190.0	0.0
12299805	142.0	0.0
12300089	197.0	0.0
12325227	263.0	0.0
12335381	229.0	8.0
12336493	218.0	2.0
12356747	112.0	0.0
12360656	167.0	0.0
12364717	242.0	0.0
12366224	83.0	0.0
12366640	69.0	0.0
12367135	7.0	0.0
12367568	128.0	0.0
12371688	121.0	0.0
12387154	197.0	0.0
12389097	170.0	21.0
12390459	234.0	0.0
12398622	223.0	2.0
12420377	80.0	0.0
12420898	147.0	0.0
12422147	168.0	6.0
12422355	198.0	12.0
12424328	403.0	4.0
12424940	218.0	56.0
12425856	231.0	2.0
12452356	55.0	0.0
12474164	253.0	5.0
12474815	171.0	0.0
12475432	283.0	40.0
12476851	260.0	0.0
12478620	322.0	0.0
12479019	248.0	0.0
12498338	292.0	48.0
12500843	136.0	0.0
12509506	105.0	0.0
12548756	242.0	8.0
12551020	318.0	0.0
12585379	274.0	0.0
12587013	152.0	0.0
12598741	247.0	3.0
12612426	202.0	8.0
12617396	336.0	2.0
12634154	0.0	0.0
12654063	78.0	0.0
12667895	427.0	33.0
12670738	218.0	0.0
12704069	378.0	3.0
12704360	28.0	4.0
12726582	387.0	0.0
12736001	93.0	0.0
12740290	126.0	61.0
12745771	171.0	41.0
12746220	104.0	0.0
12782494	184.0	0.0
12789813	216.0	2.0
12805363	179.0	78.0
12813847	502.0	6.0
12832017	212.0	0.0
12839441	170.0	92.0
12840470	348.0	2.0
12842593	404.0	11.0
12866697	147.0	0.0
12868041	195.0	2.0
12869029	62.0	0.0
12871993	358.0	0.0
12882179	160.0	0.0
12882387	150.0	0.0
12884490	122.0	0.0
12923749	79.0	2.0
12928099	111.0	7.0
12935696	204.0	0.0
12935706	199.0	0.0
12948470	248.0	3.0
12962772	187.0	0.0
12990900	172.0	0.0
12998937	308.0	4.0
13003574	281.0	2.0
13007383	100.0	0.0
13028455	105.0	0.0
13038489	281.0	9.0
13045287	159.0	3.0
13046354	128.0	0.0
13046847	144.0	0.0
13049485	75.0	0.0
13081886	147.0	10.0
13084891	112.0	0.0
13137623	43.0	5.0
13167025	208.0	0.0
13167730	208.0	0.0
13173311	235.0	2.0
13191017	218.0	0.0
13197236	177.0	2.0
13199414	305.0	26.0
13206239	258.0	0.0
13210358	387.0	0.0
13242252	107.0	0.0
13242336	227.0	3.0
13313410	144.0	0.0
13358515	80.0	0.0
13365464	201.0	2.0
13369670	203.0	83.0
13370624	122.0	105.0
13380660	261.0	63.0
13395814	115.0	0.0
13405613	167.0	0.0
13411394	118.0	0.0
13411445	226.0	0.0
13411525	230.0	32.0
13422280	110.0	0.0
13429045	139.0	2.0
13535380	13.0	4.0
13535387	10.0	0.0
13557064	630.0	3.0
13564607	51.0	12.0
13580849	146.0	0.0
13589251	213.0	0.0
13634759	152.0	7.0
13644685	152.0	0.0
13645610	238.0	0.0
13646473	281.0	98.0
13652117	267.0	29.0
13665529	111.0	3.0
13674287	487.0	23.0
13675374	227.0	0.0
13713529	106.0	90.0
13714311	164.0	0.0
13718916	92.0	4.0
13722516	109.0	4.0
13722900	191.0	3.0
13724377	143.0	0.0
13727202	158.0	0.0
13736919	150.0	0.0
13743125	477.0	0.0
13744425	446.0	0.0
13749806	350.0	2.0
13751194	12.0	3.0
13760954	123.0	0.0
13763548	203.0	2.0
13764822	236.0	5.0
13768622	252.0	0.0
13774384	158.0	0.0
13775497	103.0	0.0
13789482	189.0	0.0
13793212	7.0	1.0
13795090	387.0	7.0
13803032	300.0	2.0
13806524	298.0	0.0
13818467	136.0	0.0
13830600	158.0	37.0
13832416	165.0	0.0
13833814	132.0	1.0
13834125	359.0	0.0
13835439	250.0	0.0
13836327	126.0	198.0
13841523	143.0	0.0
13842372	236.0	0.0
13849274	61.0	4.0
13849557	383.0	94.0
13852833	266.0	0.0
13854190	259.0	0.0
13858797	319.0	0.0
13858824	454.0	115.0
13863331	310.0	0.0
13948718	126.0	2.0
13950464	123.0	3.0
13953184	49.0	12.0
13953356	87.0	0.0
13953546	232.0	21.0
13966828	151.0	0.0
13968203	229.0	33.0
13986477	215.0	3.0
13986583	229.0	0.0
13988443	363.0	0.0
14000746	300.0	0.0
14034206	407.0	24.0
14034311	230.0	14.0
14039007	202.0	0.0
14071449	247.0	16.0
14071613	289.0	0.0
14073503	151.0	55.0
14077179	450.0	0.0
14077615	364.0	99.0
14082322	819.0	1.0
14083681	254.0	0.0
14127447	232.0	0.0
14133114	157.0	5.0
14154154	317.0	0.0
14158399	709.0	20.0
14162492	182.0	0.0
14206030	284.0	15.0
14214039	170.0	4.0
14241490	155.0	61.0
14255342	69.0	16.0
14260575	257.0	0.0
14270761	182.0	0.0
14313750	336.0	0.0
14319185	487.0	106.0
14319498	202.0	2.0
14319960	76.0	30.0
14328512	161.0	0.0
14329745	229.0	0.0
14333371	290.0	3.0
14333495	294.0	0.0
14334367	667.0	218.0
14338439	207.0	5.0
14342744	385.0	140.0
14374534	181.0	0.0
14434314	177.0	76.0
14437742	435.0	27.0
14450919	133.0	0.0
14451162	53.0	0.0
14460113	204.0	35.0
14461238	164.0	0.0
14492757	501.0	5.0
14492880	350.0	15.0
14493841	260.0	0.0
14495367	272.0	0.0
14501257	461.0	94.0
14514597	204.0	0.0
14517691	215.0	56.0
14519048	185.0	30.0
14519756	507.0	3.0
14522124	212.0	30.0
14522404	499.0	0.0
14531828	79.0	0.0
14539753	319.0	2.0
14540633	281.0	2.0
14541927	143.0	7.0
14570370	150.0	0.0
14579509	224.0	3.0
14586769	320.0	6.0
14588375	96.0	0.0
14604028	262.0	139.0
14617508	480.0	6.0
14621584	311.0	0.0
14638686	124.0	0.0
14651659	146.0	4.0
14655602	367.0	11.0
14656798	510.0	7.0
14680483	369.0	7.0
14723506	152.0	0.0
14726012	122.0	0.0
14726069	302.0	7.0
14753815	629.0	0.0
14754777	237.0	1.0
14755393	144.0	0.0
14756000	115.0	12.0
14756061	346.0	0.0
14756440	158.0	72.0
14757050	108.0	7.0
14757992	166.0	0.0
14758420	176.0	0.0
14759661	94.0	0.0
14760757	269.0	0.0
14762026	87.0	107.0
14782250	203.0	3.0
14797760	95.0	28.0
14818307	138.0	6.0
14891367	213.0	2.0
14898295	187.0	33.0
14898816	530.0	16.0
14913093	357.0	0.0
14914182	144.0	0.0
14938436	334.0	0.0
14948339	219.0	0.0
14981128	137.0	0.0
14995061	111.0	0.0
14999928	219.0	0.0
15005403	234.0	0.0
15018449	103.0	0.0
15023806	122.0	0.0
15023987	217.0	5.0
15028907	466.0	3.0
15048530	242.0	0.0
15055590	166.0	5.0
15063529	112.0	0.0
15068806	228.0	14.0
15096548	135.0	0.0
15155348	96.0	0.0
15202263	10.0	0.0
15225589	257.0	2.0
15250080	244.0	0.0
15253921	255.0	0.0
15315491	370.0	0.0
15334461	194.0	38.0
15343835	187.0	0.0
15365184	96.0	0.0
15398730	308.0	4.0
15398807	146.0	0.0
15404207	163.0	0.0
15409328	240.0	0.0
15421363	289.0	0.0
15431408	117.0	0.0
15431795	151.0	0.0
15434200	202.0	0.0
15445198	257.0	0.0
15451084	173.0	0.0
15458316	153.0	0.0
15461769	262.0	0.0
15467736	202.0	0.0
15468308	229.0	0.0
15474790	57.0	6.0
15478720	228.0	28.0
15480928	233.0	0.0
15481779	208.0	0.0
15488316	182.0	2.0
15505837	100.0	0.0
15506094	118.0	0.0
15507888	201.0	0.0
15508475	314.0	0.0
15508735	165.0	0.0
15510288	427.0	81.0
15512404	223.0	0.0
15512408	160.0	0.0
15513540	151.0	2.0
15514582	240.0	132.0
15516413	163.0	0.0
15517247	117.0	55.0
15519213	291.0	0.0
15522152	251.0	2.0
15522777	217.0	0.0
15524629	125.0	0.0
15525711	170.0	0.0
15525794	196.0	0.0
15525858	94.0	0.0
15530882	65.0	0.0
15531033	66.0	0.0
15531916	73.0	0.0
15532105	109.0	0.0
15533421	678.0	0.0
15539984	178.0	0.0
15541944	187.0	0.0
15541971	162.0	45.0
15541976	177.0	0.0
15542199	0.0	0.0
15542354	129.0	0.0
15543068	77.0	0.0
15543394	45.0	0.0
15546924	43.0	0.0
15547235	126.0	28.0
15547732	52.0	0.0
15548107	129.0	0.0
15548694	116.0	0.0
15548844	247.0	7.0
15553218	169.0	3.0
15556081	512.0	0.0
15556861	251.0	0.0
15556868	265.0	0.0
15559195	98.0	0.0
15560623	78.0	0.0
15561413	100.0	0.0
15562137	110.0	0.0
15563553	113.0	0.0
15564661	84.0	0.0
15564706	130.0	0.0
15564782	109.0	0.0
15564807	117.0	0.0
15564882	76.0	0.0
15564911	123.0	0.0
15566333	201.0	2.0
15567466	105.0	0.0
15568134	275.0	0.0
15568333	284.0	0.0
15569561	55.0	0.0
15571194	498.0	7.0
15572414	71.0	0.0
15573283	106.0	0.0
15573331	160.0	0.0
15573381	77.0	0.0
15573396	183.0	0.0
15573450	84.0	0.0
15574199	115.0	0.0
15574231	178.0	0.0
15574328	237.0	0.0
15574508	99.0	0.0
15574941	120.0	0.0
15575052	90.0	0.0
15575232	99.0	0.0
15575327	94.0	0.0
15576194	128.0	0.0
15576292	146.0	3.0
15577444	305.0	0.0
15585114	199.0	0.0
15586536	96.0	0.0
15586914	90.0	0.0
15586949	80.0	0.0
15587166	117.0	0.0
15587533	318.0	17.0
15588389	258.0	0.0
15588620	407.0	8.0
15588691	401.0	0.0
15588711	135.0	0.0
15588800	548.0	0.0
15589362	217.0	0.0
15589411	452.0	0.0
15589591	211.0	0.0
15589738	209.0	30.0
15590555	336.0	1.0
15590761	170.0	0.0
15590793	31.0	9.0
15592096	223.0	0.0
15592696	155.0	0.0
15594038	357.0	0.0
15594113	281.0	0.0
15594123	310.0	0.0
15595607	278.0	0.0
15595823	463.0	0.0
15595950	1406.0	0.0
15599768	167.0	0.0
15601640	171.0	11.0
15605297	214.0	0.0
15605301	169.0	4.0
15605657	152.0	0.0
15605987	508.0	111.0
15606239	231.0	0.0
15606918	466.0	0.0
15607180	363.0	0.0
15607335	160.0	13.0
15608355	79.0	0.0
15608953	296.0	3.0
15609427	0.0	0.0
15609885	463.0	0.0
15610387	351.0	0.0
15610774	257.0	0.0
15611642	174.0	0.0
15611791	126.0	0.0
15612241	387.0	0.0
15612283	179.0	18.0
15615042	313.0	0.0
15615081	115.0	0.0
15615305	90.0	0.0
15615475	85.0	0.0
15615589	234.0	0.0
15615776	349.0	0.0
15615877	121.0	0.0
15617305	345.0	5.0
15617459	271.0	0.0
15618614	209.0	131.0
15618756	191.0	0.0
15618976	122.0	0.0
15620432	24.0	0.0
15620606	321.0	0.0
15623649	995.0	2.0
15629241	340.0	0.0
15629355	4.0	0.0
15629759	175.0	2.0
15629888	10.0	0.0
15632120	269.0	19.0
15632282	268.0	0.0
15633329	223.0	9.0
15636411	146.0	0.0
15636958	194.0	5.0
15637893	309.0	0.0
15638520	155.0	0.0
15638742	119.0	0.0
15638906	155.0	2.0
[truncated: 957 more rows]
