# Supplementary material for: The connectome of an insect brain
Source: Science. Author manuscript; Available in PMC 2023 May 16. (PMC7614541; doi:10.1126/science.add9330)
Supplement: Supplementary Data S1 [file EMS175448-supplement-Supplementary_Data_S1.zip › Supplementary-Data-S1/inputs.csv]

	axon_input	dendrite_input
29	109.0	94.0
37365	1.0	0.0
40045	39.0	0.0
40152	7.0	0.0
677717	56.0	44.0
766246	0.0	0.0
858479	29.0	42.0
865151	21.0	82.0
867393	34.0	155.0
869360	43.0	55.0
891237	7.0	0.0
900032	0.0	0.0
902038	0.0	0.0
902877	0.0	0.0
945309	14.0	0.0
946481	0.0	0.0
992646	31.0	97.0
1011675	14.0	0.0
1042538	262.0	293.0
1065967	21.0	67.0
1137946	23.0	92.0
1141813	7.0	37.0
1347886	37.0	0.0
1351125	24.0	0.0
1367171	1.0	0.0
1375101	13.0	0.0
1377586	2.0	0.0
1391179	8.0	0.0
1392771	7.0	0.0
1395971	7.0	0.0
1398253	13.0	0.0
1400725	3.0	0.0
1405493	12.0	0.0
1406463	4.0	0.0
1414206	15.0	0.0
1415168	34.0	0.0
1419315	16.0	0.0
1427012	3.0	0.0
1428271	7.0	0.0
1429969	15.0	0.0
1431256	14.0	0.0
1432836	11.0	0.0
1435466	19.0	0.0
1591270	41.0	65.0
1591351	161.0	423.0
1622901	33.0	147.0
1646076	34.0	98.0
1678567	20.0	389.0
1679034	11.0	16.0
1690576	222.0	392.0
1706716	3.0	0.0
1709802	6.0	0.0
1715990	16.0	0.0
1805406	7.0	64.0
1805418	36.0	66.0
1805669	19.0	73.0
1856512	0.0	0.0
1868538	25.0	124.0
1869592	19.0	66.0
1924051	13.0	74.0
1961182	16.0	52.0
1980134	18.0	133.0
2123422	20.0	209.0
2138427	2.0	48.0
2142817	29.0	92.0
2200028	1.0	0.0
2204467	6.0	52.0
2206279	0.0	0.0
2209091	0.0	0.0
2215247	1.0	0.0
2215447	0.0	0.0
2215622	0.0	0.0
2216131	0.0	0.0
2216187	1.0	0.0
2216445	0.0	0.0
2260755	1.0	55.0
2283495	3.0	131.0
2284021	30.0	0.0
2340336	13.0	0.0
2355126	5.0	76.0
2357110	1.0	110.0
2369444	116.0	376.0
2379529	10.0	42.0
2379544	8.0	40.0
2432564	30.0	131.0
2438653	22.0	87.0
2439067	45.0	223.0
2439134	62.0	137.0
2439150	8.0	59.0
2456826	13.0	0.0
2504517	17.0	41.0
2505266	5.0	45.0
2506050	298.0	190.0
2511238	160.0	170.0
2512602	0.0	50.0
2532841	0.0	0.0
2544902	1.0	0.0
2552701	0.0	0.0
2557644	31.0	26.0
2568465	48.0	326.0
2568522	38.0	105.0
2571761	67.0	0.0
2582391	39.0	0.0
2584838	24.0	0.0
2597151	13.0	142.0
2608843	53.0	0.0
2610744	26.0	0.0
2611805	38.0	0.0
2612527	31.0	407.0
2619565	141.0	168.0
2628785	54.0	112.0
2648254	23.0	88.0
2650887	86.0	165.0
2652641	14.0	13.0
2655798	18.0	75.0
2659386	1.0	68.0
2659504	32.0	51.0
2663649	0.0	92.0
2667061	29.0	160.0
2667980	17.0	46.0
2669331	13.0	47.0
2669844	7.0	168.0
2670619	10.0	37.0
2772093	25.0	130.0
2775707	21.0	57.0
2775943	6.0	50.0
2776773	35.0	73.0
2784471	18.0	207.0
2797480	22.0	96.0
2816457	154.0	159.0
2842451	11.0	44.0
2846555	9.0	96.0
2852273	2.0	81.0
2854715	25.0	175.0
2878185	8.0	60.0
2881070	43.0	68.0
2885630	16.0	92.0
2910892	10.0	37.0
2911847	22.0	243.0
2914206	46.0	98.0
2920061	25.0	94.0
2920554	16.0	231.0
2921933	56.0	74.0
2932028	26.0	140.0
2935173	14.0	136.0
2935198	12.0	124.0
2963280	26.0	201.0
2964760	7.0	30.0
2966602	73.0	326.0
2979486	31.0	62.0
2979675	20.0	97.0
2988292	19.0	110.0
3002410	16.0	84.0
3009700	18.0	215.0
3010486	14.0	125.0
3021609	117.0	126.0
3027876	42.0	437.0
3032520	13.0	0.0
3036249	11.0	0.0
3043970	54.0	39.0
3044500	64.0	275.0
3046503	0.0	98.0
3048606	30.0	125.0
3050645	19.0	0.0
3054101	9.0	0.0
3058132	22.0	39.0
3060480	12.0	156.0
3061422	21.0	81.0
3071301	12.0	0.0
3093284	99.0	235.0
3122533	10.0	47.0
3123905	4.0	0.0
3149791	85.0	150.0
3157405	78.0	175.0
3158085	24.0	164.0
3158123	36.0	137.0
3158543	32.0	0.0
3163105	49.0	105.0
3166745	26.0	59.0
3166836	5.0	67.0
3167039	19.0	92.0
3180681	4.0	70.0
3182103	21.0	147.0
3192952	2.0	0.0
3199456	14.0	0.0
3220616	19.0	123.0
3232277	8.0	38.0
3232808	32.0	47.0
3234817	349.0	615.0
3235409	22.0	213.0
3251140	20.0	79.0
3267019	5.0	0.0
3272218	21.0	111.0
3276003	18.0	204.0
3281684	0.0	76.0
3299214	78.0	504.0
3347708	205.0	38.0
3347834	97.0	30.0
3410499	59.0	0.0
3410506	44.0	0.0
3414508	90.0	117.0
3420915	13.0	167.0
3436420	97.0	188.0
3450442	44.0	393.0
3450751	38.0	125.0
3464773	73.0	0.0
3465659	34.0	0.0
3486381	25.0	242.0
3486867	15.0	176.0
3486950	51.0	306.0
3487306	3.0	0.0
3497901	87.0	62.0
3498479	83.0	140.0
3511996	33.0	0.0
3522293	71.0	19.0
3538129	43.0	289.0
3539170	51.0	99.0
3543931	33.0	93.0
3547397	59.0	0.0
3556191	4.0	0.0
3561724	1.0	86.0
3562954	33.0	0.0
3564452	12.0	109.0
3571478	12.0	72.0
3586984	4.0	0.0
3587612	93.0	65.0
3592997	71.0	0.0
3595837	20.0	79.0
3598000	30.0	46.0
3608397	0.0	0.0
3609202	3.0	0.0
3620633	78.0	401.0
3622234	13.0	204.0
3639968	0.0	0.0
3650006	26.0	63.0
3650600	4.0	0.0
3652587	22.0	0.0
3664102	226.0	74.0
3690921	46.0	109.0
3694515	35.0	0.0
3707204	55.0	99.0
3708875	16.0	0.0
3709977	31.0	76.0
3712893	45.0	318.0
3716797	34.0	0.0
3726990	15.0	39.0
3727004	2.0	39.0
3727026	2.0	41.0
3729496	29.0	146.0
3729504	6.0	70.0
3732322	40.0	89.0
3736500	12.0	181.0
3756659	26.0	93.0
3762317	46.0	145.0
3762787	2.0	58.0
3764792	15.0	182.0
3765728	37.0	119.0
3765735	31.0	230.0
3768025	14.0	0.0
3771794	24.0	0.0
3774568	37.0	0.0
3790004	49.0	0.0
3793681	12.0	50.0
3793760	53.0	244.0
3794023	11.0	94.0
3795424	24.0	0.0
3795498	12.0	0.0
3797420	49.0	123.0
3805641	48.0	90.0
3806573	67.0	272.0
3806652	63.0	226.0
3813487	115.0	91.0
3813723	46.0	0.0
3814175	40.0	123.0
3814635	13.0	147.0
3814651	48.0	69.0
3814701	51.0	134.0
3814853	57.0	294.0
3815483	17.0	57.0
3819157	98.0	65.0
3819171	72.0	45.0
3819859	15.0	29.0
3820148	28.0	73.0
3822523	41.0	0.0
3827211	73.0	0.0
3840345	39.0	0.0
3844799	27.0	179.0
3844961	21.0	114.0
3848843	3.0	84.0
3862443	72.0	301.0
3865952	72.0	0.0
3869488	41.0	139.0
3872653	10.0	0.0
3882998	7.0	21.0
3885215	67.0	0.0
3886356	265.0	313.0
3890028	231.0	376.0
3893195	54.0	0.0
3896629	32.0	0.0
3913613	41.0	118.0
3913620	53.0	343.0
3913629	42.0	233.0
3915835	10.0	0.0
3925724	2.0	25.0
3926438	5.0	53.0
3926669	0.0	59.0
3926904	8.0	15.0
3928522	4.0	123.0
3928574	0.0	78.0
3928652	0.0	82.0
3930411	16.0	64.0
3931398	37.0	307.0
3932136	50.0	133.0
3944330	8.0	57.0
3944626	22.0	338.0
3945136	24.0	87.0
3945225	5.0	107.0
3945232	10.0	172.0
3945246	34.0	375.0
3945394	14.0	93.0
3945454	20.0	128.0
3945756	36.0	150.0
3946166	54.0	324.0
3946364	34.0	114.0
3946432	16.0	86.0
3946569	9.0	78.0
3954014	47.0	0.0
3958234	56.0	0.0
3963891	50.0	0.0
3966683	3.0	0.0
3979181	55.0	149.0
3980315	53.0	0.0
3985829	29.0	0.0
3991518	37.0	194.0
4017089	3.0	0.0
4017464	52.0	234.0
4022539	61.0	794.0
4023881	34.0	0.0
4030526	17.0	0.0
4044654	2.0	0.0
4059758	19.0	0.0
4061049	10.0	0.0
4067286	80.0	225.0
4073353	79.0	0.0
4076389	37.0	0.0
4096703	3.0	0.0
4097554	5.0	0.0
4099900	56.0	176.0
4101295	21.0	119.0
4101621	34.0	163.0
4102413	70.0	162.0
4103336	53.0	145.0
4108016	43.0	100.0
4108720	17.0	101.0
4110483	20.0	59.0
4114133	94.0	159.0
4116174	186.0	373.0
4117305	177.0	31.0
4119387	26.0	628.0
4127096	20.0	81.0
4127707	20.0	105.0
4127911	3.0	34.0
4127926	34.0	100.0
4127938	7.0	65.0
4127944	15.0	24.0
4128002	23.0	76.0
4130960	19.0	167.0
4134539	174.0	32.0
4142619	23.0	124.0
4144377	40.0	166.0
4152020	24.0	55.0
4152272	53.0	108.0
4154421	55.0	115.0
4173633	24.0	80.0
4180774	23.0	93.0
4185530	35.0	68.0
4188290	25.0	74.0
4188325	29.0	75.0
4190567	68.0	66.0
4195012	112.0	462.0
4199033	112.0	252.0
4201020	31.0	100.0
4201555	104.0	49.0
4206755	8.0	156.0
4214582	39.0	208.0
4215611	24.0	83.0
4227304	165.0	33.0
4227544	158.0	66.0
4227831	54.0	192.0
4227880	32.0	99.0
4228105	32.0	67.0
4228119	82.0	243.0
4229950	250.0	136.0
4230061	235.0	51.0
4230739	173.0	39.0
4230749	76.0	474.0
4234009	56.0	242.0
4234016	41.0	71.0
4234559	35.0	114.0
4235139	75.0	148.0
4241192	225.0	49.0
4241237	96.0	521.0
4247099	145.0	80.0
4260935	24.0	101.0
4274518	32.0	76.0
4279887	32.0	115.0
4311241	67.0	26.0
4311586	53.0	102.0
4319395	19.0	56.0
4324479	26.0	33.0
4324567	14.0	138.0
4324898	11.0	177.0
4327684	15.0	317.0
4337398	33.0	115.0
4338596	24.0	0.0
4346154	31.0	55.0
4354933	20.0	144.0
4363883	18.0	0.0
4379508	21.0	85.0
4379603	39.0	60.0
4381129	158.0	123.0
4381377	351.0	264.0
4390116	15.0	68.0
4391317	28.0	127.0
4391978	23.0	427.0
4393026	10.0	66.0
4393049	28.0	100.0
4393350	30.0	71.0
4398543	16.0	56.0
4400767	0.0	71.0
4401350	71.0	628.0
4408362	11.0	82.0
4408369	94.0	107.0
4408397	95.0	331.0
4409374	40.0	92.0
4411505	165.0	36.0
4411542	43.0	190.0
4411688	98.0	373.0
4412036	201.0	39.0
4412315	142.0	15.0
4414163	435.0	120.0
4414184	422.0	147.0
4414426	75.0	55.0
4415241	293.0	76.0
4422289	49.0	216.0
4433197	27.0	54.0
4433960	36.0	117.0
4444354	169.0	35.0
4453485	1.0	100.0
4473922	118.0	320.0
4493199	16.0	122.0
4506509	1.0	90.0
4507955	27.0	82.0
4514494	31.0	122.0
4515496	48.0	127.0
4518546	127.0	25.0
4523584	0.0	96.0
4523803	0.0	80.0
4541081	11.0	53.0
4555763	41.0	135.0
4570270	43.0	67.0
4575178	66.0	127.0
4591713	53.0	101.0
4595609	47.0	195.0
4598109	34.0	264.0
4598363	45.0	539.0
4607160	30.0	63.0
4617479	57.0	332.0
4620453	0.0	65.0
4635057	34.0	77.0
4636432	32.0	60.0
4637677	16.0	35.0
4651929	16.0	171.0
4663875	15.0	68.0
4664256	35.0	288.0
4665186	108.0	102.0
4665627	37.0	65.0
4679139	16.0	280.0
4680995	27.0	359.0
4700078	33.0	380.0
4700182	25.0	293.0
4721087	19.0	70.0
4721538	45.0	158.0
4749004	85.0	57.0
4778745	21.0	56.0
4780707	34.0	163.0
4785242	17.0	124.0
4812481	34.0	122.0
4847079	21.0	109.0
4849988	52.0	118.0
4874953	0.0	133.0
4876704	12.0	76.0
4876839	21.0	184.0
4884579	392.0	231.0
4901087	15.0	143.0
4917442	22.0	125.0
4926999	21.0	39.0
4966994	64.0	138.0
4982172	82.0	55.0
4983938	35.0	49.0
4985759	0.0	85.0
4991243	13.0	52.0
5010581	34.0	71.0
5019924	185.0	32.0
5030808	0.0	1129.0
5033480	22.0	118.0
5038703	0.0	40.0
5038920	23.0	75.0
5051342	160.0	54.0
5052370	105.0	242.0
5053417	13.0	48.0
5057916	8.0	0.0
5080991	28.0	38.0
5088293	4.0	0.0
5090549	23.0	0.0
5091874	85.0	204.0
5093516	3.0	0.0
5095269	6.0	0.0
5108525	25.0	86.0
5116147	1.0	0.0
5116861	3.0	0.0
5118060	102.0	378.0
5120097	4.0	0.0
5120990	4.0	0.0
5134110	35.0	178.0
5162462	8.0	85.0
5163599	23.0	64.0
5164129	89.0	46.0
5167842	20.0	33.0
5169587	96.0	149.0
5186443	30.0	62.0
5186461	15.0	0.0
5247102	34.0	323.0
5261424	8.0	272.0
5289042	4.0	41.0
5291791	89.0	236.0
5319633	104.0	263.0
5321459	111.0	196.0
5322337	26.0	27.0
5326407	42.0	50.0
5327961	18.0	48.0
5343578	46.0	203.0
5369028	14.0	51.0
5382876	20.0	0.0
5395823	68.0	570.0
5448622	15.0	0.0
5453333	65.0	216.0
5462159	48.0	226.0
5469039	0.0	144.0
5474852	137.0	130.0
5476653	30.0	73.0
5478818	22.0	174.0
5480553	60.0	222.0
5484314	53.0	38.0
5500958	20.0	76.0
5503982	17.0	44.0
5507096	27.0	95.0
5512988	32.0	190.0
5516552	82.0	78.0
5545085	5.0	17.0
5558724	30.0	131.0
5559657	44.0	170.0
5560620	32.0	122.0
5577650	15.0	20.0
5585799	18.0	104.0
5590611	26.0	48.0
5591201	12.0	67.0
5592307	62.0	106.0
5601924	4.0	51.0
5606265	44.0	35.0
5615961	2.0	48.0
5617164	15.0	0.0
5638694	27.0	0.0
5656152	17.0	112.0
5657004	21.0	195.0
5669107	41.0	316.0
5671303	10.0	19.0
5675990	33.0	114.0
5678582	12.0	36.0
5679304	24.0	92.0
5680013	30.0	152.0
5681132	136.0	140.0
5684940	10.0	52.0
5688091	14.0	54.0
5689639	4.0	61.0
5690425	32.0	144.0
5691934	64.0	215.0
5700090	20.0	170.0
5704424	66.0	54.0
5708994	16.0	99.0
5712849	79.0	40.0
5730322	15.0	39.0
5734134	41.0	42.0
5738449	49.0	212.0
5744058	20.0	80.0
5744502	6.0	45.0
5745110	32.0	109.0
5745929	27.0	88.0
5746180	60.0	67.0
5747036	6.0	110.0
5750884	21.0	170.0
5754346	21.0	147.0
5755261	9.0	79.0
5760480	16.0	75.0
5762666	45.0	192.0
5763407	2.0	62.0
5764924	14.0	99.0
5767836	6.0	33.0
5768240	18.0	34.0
5769582	34.0	174.0
5771934	30.0	91.0
5778133	5.0	34.0
5782947	12.0	24.0
5783868	39.0	189.0
5786898	80.0	95.0
5790355	39.0	98.0
5791548	24.0	119.0
5794678	49.0	168.0
5805651	48.0	77.0
5816138	25.0	53.0
5835799	173.0	40.0
5835815	118.0	50.0
5836035	123.0	27.0
5836163	185.0	37.0
5836181	88.0	43.0
5836197	209.0	38.0
5836206	206.0	30.0
5836387	110.0	46.0
5855343	15.0	85.0
5856647	52.0	126.0
5858788	6.0	53.0
5859372	31.0	104.0
5865628	5.0	47.0
5869204	0.0	99.0
5870071	38.0	120.0
5874480	69.0	84.0
5890323	0.0	68.0
5893912	38.0	67.0
5895651	26.0	11.0
5898284	44.0	43.0
5900426	15.0	66.0
5902352	10.0	91.0
5934511	44.0	88.0
5935744	47.0	38.0
5936935	42.0	113.0
5937084	266.0	56.0
5938794	42.0	130.0
5946241	50.0	199.0
5955853	2.0	10.0
5956787	2.0	40.0
5959820	17.0	49.0
5963873	35.0	69.0
5966099	269.0	341.0
5971400	123.0	327.0
5973097	67.0	142.0
5975584	11.0	74.0
5976168	41.0	185.0
5993001	1.0	77.0
5993765	11.0	77.0
5995125	8.0	70.0
5996485	8.0	81.0
6011278	32.0	47.0
6049565	48.0	73.0
6061068	29.0	178.0
6111289	24.0	58.0
6114695	27.0	75.0
6125806	9.0	119.0
6133702	32.0	110.0
6143930	170.0	200.0
6153877	60.0	265.0
6154200	47.0	56.0
6154921	28.0	80.0
6155577	29.0	40.0
6156152	10.0	235.0
6182848	18.0	97.0
6188181	59.0	157.0
6190181	25.0	312.0
6193472	30.0	117.0
6218461	35.0	68.0
6219445	13.0	63.0
6219781	17.0	47.0
6220384	8.0	44.0
6250655	5.0	16.0
6252764	0.0	19.0
6290724	39.0	367.0
6298455	37.0	99.0
6300434	41.0	418.0
6317793	47.0	340.0
6340439	30.0	0.0
6445994	81.0	153.0
6446394	51.0	210.0
6451332	58.0	240.0
6494274	37.0	144.0
6494382	25.0	80.0
6554358	32.0	125.0
6557581	0.0	1127.0
6572414	20.0	163.0
6591182	36.0	305.0
6597872	37.0	307.0
6604203	5.0	38.0
6609380	61.0	173.0
6610913	25.0	142.0
6611100	67.0	456.0
6611894	307.0	218.0
6623049	13.0	62.0
6623089	27.0	110.0
6633635	24.0	94.0
6653450	14.0	80.0
6692908	18.0	187.0
6699205	15.0	331.0
6700147	18.0	138.0
6702830	96.0	48.0
6702943	36.0	72.0
6703240	32.0	202.0
6704232	96.0	66.0
6723364	19.0	155.0
6729443	9.0	22.0
6791927	43.0	0.0
6883831	16.0	0.0
6978585	0.0	94.0
7005145	12.0	108.0
7005184	42.0	49.0
7012280	11.0	0.0
7020344	38.0	60.0
7025064	27.0	75.0
7025831	20.0	28.0
7026287	89.0	203.0
7053966	38.0	242.0
7055857	92.0	477.0
7056904	68.0	244.0
7057730	25.0	100.0
7057894	274.0	278.0
7058243	101.0	235.0
7065182	33.0	402.0
7092086	16.0	77.0
7092417	17.0	120.0
7107433	16.0	160.0
7124156	15.0	115.0
7130033	23.0	60.0
7160160	30.0	0.0
7168356	33.0	74.0
7184082	28.0	210.0
7187384	239.0	51.0
7196392	125.0	67.0
7198338	18.0	126.0
7227010	57.0	42.0
7283193	26.0	45.0
7313896	65.0	153.0
7331555	24.0	0.0
7335439	29.0	70.0
7338309	26.0	53.0
7340629	31.0	0.0
7371184	33.0	54.0
7388340	34.0	168.0
7394271	71.0	68.0
7421507	65.0	361.0
7422253	18.0	107.0
7422595	18.0	183.0
7424178	12.0	0.0
7429933	36.0	179.0
7431625	38.0	117.0
7439909	2.0	0.0
7439913	9.0	54.0
7449767	27.0	62.0
7467027	26.0	496.0
7476468	2.0	60.0
7480731	1.0	0.0
7483922	0.0	0.0
7485368	0.0	0.0
7503199	42.0	437.0
7515491	14.0	145.0
7527710	56.0	0.0
7529574	3.0	5.0
7530253	0.0	18.0
7540581	79.0	87.0
7542938	40.0	0.0
7555204	1.0	0.0
7555968	30.0	136.0
7556564	16.0	0.0
7557604	14.0	137.0
7563413	21.0	30.0
7566199	0.0	0.0
7568455	0.0	0.0
7569260	35.0	83.0
7571966	68.0	94.0
7573476	4.0	108.0
7574701	106.0	190.0
7582412	19.0	72.0
7582489	33.0	122.0
7587948	42.0	145.0
7589765	16.0	89.0
7590264	9.0	88.0
7594047	50.0	218.0
7600311	69.0	287.0
7612147	134.0	326.0
7616956	544.0	166.0
7627878	9.0	0.0
7658146	35.0	0.0
7688300	52.0	70.0
7690945	104.0	61.0
7692008	16.0	64.0
7694589	11.0	25.0
7700444	82.0	259.0
7719118	30.0	175.0
7719547	53.0	0.0
7766016	73.0	200.0
7778722	1.0	0.0
7786053	183.0	42.0
7802210	34.0	659.0
7807684	23.0	88.0
7828725	106.0	56.0
7829784	97.0	70.0
7838405	124.0	48.0
7840203	113.0	55.0
7840791	88.0	666.0
7843730	19.0	177.0
7845346	11.0	151.0
7851153	12.0	32.0
7852250	22.0	115.0
7864823	17.0	105.0
7865652	25.0	138.0
7865696	14.0	82.0
7865767	12.0	157.0
7868195	169.0	26.0
7873135	22.0	167.0
7874184	6.0	67.0
7891312	115.0	51.0
7897051	108.0	188.0
7897469	159.0	105.0
7901791	274.0	150.0
7910624	146.0	131.0
7916593	7.0	100.0
7934904	19.0	217.0
7935088	31.0	205.0
7939890	0.0	979.0
7939979	0.0	1124.0
7941642	171.0	208.0
7941652	195.0	214.0
7952981	20.0	114.0
7955278	29.0	13.0
7962986	80.0	153.0
7971031	26.0	78.0
7977834	34.0	103.0
7980189	88.0	795.0
7980369	88.0	210.0
7982307	16.0	166.0
7982324	7.0	91.0
7982896	81.0	122.0
7983899	451.0	189.0
8005609	26.0	0.0
8007556	33.0	181.0
8012953	9.0	46.0
8019816	50.0	147.0
8021456	17.0	150.0
8025665	23.0	131.0
8034919	112.0	249.0
8037197	66.0	133.0
8047280	41.0	129.0
8052161	48.0	96.0
8055671	33.0	0.0
8057753	35.0	219.0
8059283	33.0	129.0
8065380	11.0	193.0
8065771	44.0	322.0
8066542	243.0	20.0
8068173	272.0	51.0
8069365	56.0	235.0
8069432	118.0	218.0
8069478	76.0	235.0
8070872	14.0	63.0
8075484	20.0	213.0
8078096	62.0	135.0
8094859	20.0	441.0
8102935	62.0	252.0
8111135	39.0	116.0
8118474	277.0	145.0
8118929	11.0	50.0
8118947	40.0	213.0
8124177	16.0	57.0
8127390	11.0	115.0
8132513	22.0	205.0
8135412	48.0	178.0
8138616	37.0	91.0
8140109	13.0	157.0
8142831	13.0	68.0
8154054	31.0	74.0
8159396	63.0	59.0
8161142	55.0	63.0
8161148	118.0	217.0
8167696	22.0	42.0
8177199	105.0	79.0
8177991	90.0	66.0
8184598	27.0	211.0
8193545	14.0	98.0
8198238	0.0	1201.0
8198317	0.0	1044.0
8198416	242.0	238.0
8198513	227.0	209.0
8198913	37.0	208.0
8199012	0.0	0.0
8199671	122.0	239.0
8203947	143.0	184.0
8216541	20.0	54.0
8227502	16.0	29.0
8229118	58.0	238.0
8231264	103.0	127.0
8238322	100.0	289.0
8243455	15.0	178.0
8244723	43.0	238.0
8244823	10.0	171.0
8245014	12.0	117.0
8245146	6.0	71.0
8245513	20.0	160.0
8245692	24.0	198.0
8245869	22.0	128.0
8246081	41.0	195.0
8246750	17.0	140.0
8247451	13.0	137.0
8247641	70.0	255.0
8248631	17.0	125.0
8248706	83.0	39.0
8252067	26.0	77.0
8253413	12.0	163.0
8253620	27.0	209.0
8254894	11.0	50.0
8256186	9.0	131.0
8257672	59.0	292.0
8262302	205.0	45.0
8262372	247.0	118.0
8262503	122.0	40.0
8263140	127.0	63.0
8263285	119.0	43.0
8270683	26.0	136.0
8271034	17.0	22.0
8271875	135.0	65.0
8273369	87.0	84.0
8274021	30.0	290.0
8274902	131.0	61.0
8276782	20.0	486.0
8293958	87.0	131.0
8297018	108.0	185.0
8305958	20.0	129.0
8307514	47.0	160.0
8310087	76.0	227.0
8310955	57.0	190.0
8311264	0.0	945.0
8313802	13.0	74.0
8318678	65.0	42.0
8318813	44.0	40.0
8319311	150.0	108.0
8338584	93.0	387.0
8340950	21.0	110.0
8347613	30.0	131.0
8347720	20.0	50.0
8347907	18.0	37.0
8348277	16.0	30.0
8349454	141.0	466.0
8349553	25.0	124.0
8357933	23.0	138.0
8370111	41.0	43.0
8391330	15.0	64.0
8393981	87.0	35.0
8398900	28.0	71.0
8399890	14.0	159.0
8412625	35.0	154.0
8413543	12.0	23.0
8413663	162.0	58.0
8419602	122.0	90.0
8423405	21.0	113.0
8427677	67.0	40.0
8447845	0.0	0.0
8451818	86.0	141.0
8461082	55.0	240.0
8469124	21.0	59.0
8471817	19.0	161.0
8480221	14.0	210.0
8480418	72.0	144.0
8496618	56.0	277.0
8504660	87.0	40.0
8509534	32.0	358.0
8509987	74.0	42.0
8513389	133.0	40.0
8529400	11.0	46.0
8539175	37.0	121.0
8540770	90.0	159.0
8542422	107.0	298.0
8544824	15.0	29.0
8546775	33.0	168.0
8559525	37.0	268.0
8559607	127.0	64.0
8565131	78.0	314.0
8566140	36.0	163.0
8571259	40.0	108.0
8572353	43.0	271.0
8582134	13.0	54.0
8592501	5.0	80.0
8639662	2.0	78.0
8640212	11.0	24.0
8641784	123.0	18.0
8644484	4.0	94.0
8670503	11.0	75.0
8687096	14.0	66.0
8689148	22.0	110.0
8689674	149.0	133.0
8696919	10.0	41.0
8697453	32.0	137.0
8698941	57.0	167.0
8700125	95.0	214.0
8704079	21.0	458.0
8705088	11.0	58.0
8709865	24.0	76.0
8710444	55.0	116.0
8711574	91.0	225.0
8712361	72.0	251.0
8715940	1.0	144.0
8717042	19.0	247.0
8717219	9.0	80.0
8723267	14.0	161.0
8723983	16.0	33.0
8741619	27.0	145.0
8752697	75.0	176.0
8755914	35.0	130.0
8765298	4.0	43.0
8790590	6.0	47.0
8792477	40.0	86.0
8798010	125.0	469.0
8801715	74.0	64.0
8801736	67.0	83.0
8802069	50.0	56.0
8805777	36.0	128.0
8809171	45.0	58.0
8810141	14.0	28.0
8810739	11.0	0.0
8812078	7.0	70.0
8813113	32.0	95.0
8814524	62.0	48.0
8814922	30.0	176.0
8821758	15.0	35.0
8826198	2.0	183.0
8835968	101.0	62.0
8838927	43.0	65.0
8840343	57.0	38.0
8842220	16.0	89.0
8847957	45.0	174.0
8850802	247.0	43.0
8864096	94.0	48.0
8864778	46.0	42.0
8864785	63.0	350.0
8865199	89.0	47.0
8877158	45.0	312.0
8877795	46.0	75.0
8877971	38.0	260.0
8880781	2.0	69.0
8884212	26.0	72.0
8891315	108.0	61.0
8912726	21.0	86.0
8922644	106.0	195.0
8924186	61.0	47.0
8932110	38.0	112.0
8939384	31.0	77.0
8942413	4.0	38.0
8943485	11.0	28.0
8951591	28.0	33.0
8954310	22.0	47.0
8970595	22.0	114.0
8974428	32.0	30.0
8979434	34.0	181.0
8980589	133.0	1481.0
8981761	47.0	125.0
8993049	75.0	53.0
8995807	20.0	67.0
8997281	55.0	52.0
9006142	14.0	160.0
9015568	15.0	111.0
9015745	140.0	64.0
9034378	40.0	71.0
9037152	17.0	56.0
9039416	94.0	48.0
9048462	14.0	36.0
9051500	58.0	130.0
9051960	82.0	194.0
9057043	80.0	532.0
9057998	63.0	125.0
9061235	34.0	160.0
9062992	32.0	91.0
9064208	50.0	124.0
9067063	12.0	123.0
9068024	71.0	84.0
9068346	12.0	94.0
9069084	22.0	148.0
9072237	23.0	66.0
9072560	17.0	123.0
9074101	53.0	242.0
9077224	40.0	78.0
9078240	62.0	99.0
9083312	107.0	407.0
9085808	28.0	59.0
9091922	32.0	3.0
9094797	8.0	40.0
9097065	25.0	92.0
9103710	33.0	69.0
9103732	31.0	192.0
9109799	74.0	349.0
9116228	67.0	321.0
9119558	72.0	277.0
9141404	33.0	474.0
9154024	41.0	35.0
9161929	23.0	71.0
9177218	13.0	70.0
9201911	24.0	56.0
9202326	17.0	208.0
9207332	16.0	83.0
9212816	55.0	143.0
9234420	44.0	194.0
9235545	28.0	74.0
9236708	64.0	89.0
9237370	25.0	25.0
9237734	29.0	75.0
9238937	55.0	188.0
9239759	23.0	28.0
9241349	15.0	168.0
9251793	92.0	59.0
9252296	100.0	67.0
9275210	33.0	93.0
9287199	32.0	59.0
9287906	57.0	294.0
9288827	43.0	90.0
9291437	27.0	50.0
9291474	0.0	77.0
9291938	15.0	88.0
9294475	53.0	59.0
9348984	27.0	58.0
9351843	31.0	45.0
9372642	0.0	127.0
9384504	78.0	38.0
9408003	44.0	151.0
9409359	64.0	314.0
9421292	20.0	77.0
9422291	33.0	164.0
9423829	106.0	530.0
9424902	59.0	463.0
9428865	91.0	114.0
9429085	6.0	39.0
9436520	11.0	19.0
9445876	93.0	143.0
9447255	26.0	128.0
9457719	65.0	151.0
9469519	18.0	412.0
9480916	18.0	43.0
9481869	10.0	106.0
9488991	22.0	103.0
9503203	37.0	0.0
9503414	19.0	85.0
9503428	19.0	83.0
9507904	15.0	127.0
9508724	41.0	144.0
9513911	13.0	42.0
9519425	43.0	58.0
9521722	17.0	32.0
9524538	21.0	76.0
9525492	80.0	56.0
9527333	29.0	186.0
9527522	51.0	210.0
9530532	29.0	334.0
9531722	90.0	45.0
9532295	9.0	101.0
9539868	40.0	216.0
9556700	196.0	55.0
9565674	14.0	111.0
9567051	59.0	167.0
9577562	48.0	74.0
9583435	130.0	59.0
9585013	89.0	114.0
9585036	25.0	61.0
9585145	26.0	81.0
9589146	42.0	406.0
9594273	15.0	76.0
9604434	42.0	24.0
9606496	7.0	78.0
9609048	143.0	28.0
9612903	52.0	95.0
9621307	38.0	137.0
9637388	26.0	229.0
9640873	56.0	164.0
9641919	60.0	150.0
9643439	41.0	81.0
9698907	23.0	120.0
9707941	69.0	47.0
9714476	101.0	36.0
9716858	16.0	0.0
9720614	62.0	177.0
9730873	94.0	45.0
9739780	18.0	126.0
9747418	41.0	77.0
9747710	64.0	223.0
9748269	11.0	0.0
9750356	10.0	71.0
9753418	30.0	173.0
9753494	12.0	141.0
9753530	43.0	276.0
9761454	28.0	198.0
9766793	169.0	49.0
9767705	20.0	2.0
9787592	23.0	44.0
9787859	33.0	67.0
9787933	35.0	127.0
9792178	31.0	122.0
9795662	59.0	117.0
9796812	186.0	42.0
9798791	28.0	279.0
9800031	27.0	96.0
9800178	36.0	75.0
9806510	16.0	37.0
9808022	20.0	0.0
9808146	34.0	88.0
9809626	103.0	46.0
9811608	13.0	148.0
9813188	121.0	47.0
9820270	13.0	0.0
9822593	40.0	120.0
9835169	18.0	0.0
9838294	2.0	0.0
9841469	5.0	81.0
9842000	1.0	127.0
9842383	19.0	93.0
9845997	15.0	89.0
9847388	94.0	51.0
9848760	80.0	311.0
9853425	9.0	0.0
9856062	18.0	55.0
9870483	25.0	123.0
9889095	88.0	49.0
9897223	135.0	80.0
9927082	13.0	56.0
9940382	29.0	50.0
9961098	64.0	41.0
9965610	36.0	158.0
9971209	45.0	86.0
9983191	98.0	58.0
9983417	17.0	44.0
10013517	36.0	201.0
10017944	72.0	33.0
10018150	31.0	49.0
10018161	6.0	4.0
10018260	251.0	107.0
10056280	191.0	59.0
10059655	66.0	97.0
10079731	55.0	77.0
10100020	30.0	126.0
10119916	95.0	452.0
10158972	35.0	206.0
10160250	37.0	75.0
10163418	75.0	345.0
10167078	37.0	322.0
10167116	40.0	44.0
10169396	42.0	48.0
10198121	17.0	132.0
10202724	51.0	240.0
10209260	51.0	121.0
10221622	17.0	27.0
10229852	19.0	28.0
10234576	27.0	31.0
10237401	6.0	64.0
10238739	27.0	41.0
10240382	23.0	20.0
10241716	0.0	0.0
10248031	30.0	43.0
10259967	73.0	66.0
10263287	27.0	78.0
10276161	28.0	240.0
10281116	25.0	249.0
10282065	19.0	167.0
10287315	3.0	88.0
10293348	37.0	90.0
10317031	38.0	30.0
10319019	34.0	99.0
10323628	43.0	119.0
10329208	1.0	124.0
10339991	17.0	280.0
10340880	86.0	148.0
10343101	26.0	67.0
10345590	28.0	95.0
10351681	30.0	301.0
10355356	21.0	46.0
10367190	28.0	63.0
10378182	3.0	39.0
10382686	17.0	85.0
10382824	19.0	19.0
10400440	6.0	75.0
10403609	23.0	127.0
10411574	34.0	248.0
10418394	0.0	69.0
10427055	54.0	87.0
10447988	24.0	52.0
10449035	16.0	37.0
10459723	0.0	115.0
10473853	7.0	38.0
10495502	25.0	291.0
10523825	18.0	110.0
10527147	2.0	72.0
10540188	51.0	95.0
10543751	71.0	222.0
10553248	56.0	282.0
10555409	22.0	274.0
10563755	0.0	65.0
10568310	34.0	73.0
10581624	65.0	195.0
10583715	52.0	100.0
10596949	29.0	103.0
10600188	42.0	80.0
10609443	22.0	82.0
10612094	47.0	365.0
10612630	10.0	44.0
10617840	13.0	75.0
10627239	23.0	164.0
10658673	12.0	85.0
10660512	20.0	61.0
10663559	4.0	77.0
10673895	365.0	320.0
10681487	23.0	46.0
10682411	29.0	85.0
10682660	96.0	248.0
10683313	24.0	112.0
10684539	21.0	83.0
10702736	86.0	261.0
10710503	49.0	103.0
10714526	16.0	118.0
10716080	30.0	76.0
10725068	48.0	260.0
10728318	48.0	41.0
10728323	6.0	75.0
10728328	89.0	277.0
10728333	64.0	405.0
10739296	9.0	55.0
10756813	10.0	61.0
10758204	93.0	157.0
10760217	17.0	32.0
10766722	19.0	10.0
10768709	37.0	145.0
10781924	119.0	174.0
10784285	24.0	60.0
10785260	20.0	104.0
10792336	33.0	45.0
10792617	33.0	102.0
10797407	25.0	54.0
10809383	97.0	189.0
10827212	53.0	156.0
10831005	0.0	1077.0
10842047	19.0	39.0
10842099	50.0	66.0
10852875	31.0	0.0
10855798	8.0	16.0
10865025	161.0	325.0
10868477	16.0	0.0
10870424	13.0	112.0
10872426	34.0	179.0
10875178	19.0	102.0
10875625	73.0	233.0
10877689	9.0	105.0
10880408	10.0	162.0
10882750	21.0	114.0
10885466	45.0	154.0
10893103	52.0	156.0
10915553	11.0	51.0
10918898	52.0	88.0
10921106	21.0	182.0
10922020	23.0	110.0
10922928	105.0	151.0
10929797	31.0	360.0
10934438	10.0	0.0
10937355	28.0	193.0
10944822	25.0	47.0
10945111	18.0	108.0
10945581	53.0	49.0
10945795	8.0	93.0
10946002	25.0	44.0
10947427	10.0	123.0
10949030	42.0	203.0
10949382	8.0	84.0
10955244	10.0	48.0
10958210	35.0	107.0
10959064	24.0	38.0
10961507	1.0	34.0
10963761	9.0	0.0
10964258	99.0	181.0
10982951	42.0	131.0
10986253	10.0	85.0
10990803	56.0	299.0
11003551	35.0	106.0
11003660	46.0	126.0
11003696	8.0	36.0
11003707	31.0	85.0
11004239	63.0	190.0
11007420	0.0	63.0
11009492	0.0	40.0
11011058	23.0	87.0
11013351	41.0	188.0
11013583	25.0	46.0
11017761	67.0	503.0
11018254	34.0	457.0
11022546	11.0	41.0
11027071	15.0	92.0
11029359	8.0	52.0
11029851	59.0	351.0
11037238	38.0	191.0
11050498	10.0	18.0
11051276	36.0	316.0
11051740	93.0	269.0
11067379	25.0	102.0
11073313	17.0	26.0
11079069	14.0	33.0
11081239	17.0	248.0
11084320	35.0	181.0
11102156	60.0	197.0
11105182	27.0	231.0
11123016	34.0	29.0
11135340	67.0	122.0
11137808	39.0	131.0
11144258	23.0	87.0
11146422	37.0	138.0
11157622	22.0	43.0
11178891	30.0	222.0
11184236	6.0	46.0
11193510	17.0	81.0
11195708	14.0	79.0
11197975	16.0	73.0
11210000	83.0	254.0
11216417	79.0	165.0
11217208	5.0	129.0
11229136	16.0	66.0
11234536	30.0	139.0
11248536	11.0	63.0
11257084	115.0	372.0
11261332	12.0	46.0
11263687	19.0	180.0
11271082	10.0	109.0
11278919	43.0	118.0
11279244	20.0	180.0
11286854	3.0	22.0
11291344	42.0	0.0
11291653	30.0	127.0
11303036	48.0	64.0
11306294	34.0	101.0
11329998	30.0	187.0
11333054	6.0	85.0
11348509	25.0	203.0
11356523	21.0	222.0
11359482	25.0	49.0
11361875	28.0	134.0
11362334	33.0	118.0
11362589	20.0	32.0
11389855	42.0	50.0
11409587	63.0	164.0
11455472	64.0	281.0
11464638	52.0	218.0
11465297	86.0	82.0
11468088	32.0	44.0
11476614	10.0	82.0
11524047	50.0	588.0
11525714	66.0	123.0
11528017	69.0	162.0
11543212	37.0	403.0
11600886	59.0	749.0
11605567	21.0	129.0
11605861	38.0	261.0
11623145	8.0	107.0
11624548	36.0	98.0
11625573	53.0	145.0
11637003	19.0	47.0
11639192	49.0	63.0
11645541	55.0	159.0
11656349	31.0	103.0
11671564	5.0	0.0
11687072	21.0	55.0
11691603	186.0	49.0
11691640	54.0	45.0
11703922	62.0	172.0
11714576	48.0	80.0
11717001	26.0	82.0
11717014	2.0	65.0
11717020	9.0	27.0
11717025	12.0	26.0
11717030	29.0	45.0
11717035	11.0	34.0
11717040	9.0	35.0
11717045	11.0	18.0
11719626	23.0	141.0
11725127	204.0	50.0
11725803	199.0	33.0
11736972	9.0	0.0
11745381	23.0	0.0
11756023	8.0	32.0
11782821	64.0	114.0
11785627	96.0	38.0
11788830	33.0	93.0
11813287	189.0	50.0
11821320	18.0	35.0
11826171	45.0	125.0
11838242	19.0	16.0
11841664	112.0	244.0
11851588	21.0	108.0
11853038	36.0	105.0
11871574	68.0	290.0
11874130	26.0	0.0
11876076	24.0	23.0
11889676	54.0	473.0
11891098	42.0	25.0
11905911	25.0	43.0
11908619	14.0	43.0
11909406	28.0	170.0
11934107	14.0	95.0
11934261	30.0	68.0
11941255	47.0	127.0
11946903	18.0	61.0
11986594	25.0	76.0
12000033	32.0	77.0
12026822	67.0	16.0
12030078	0.0	82.0
12031406	36.0	178.0
12049797	108.0	158.0
12073881	20.0	0.0
12089601	18.0	15.0
12121795	34.0	97.0
12122924	35.0	213.0
12138418	61.0	230.0
12156009	53.0	31.0
12178825	9.0	0.0
12195879	21.0	82.0
12199095	38.0	152.0
12217572	59.0	61.0
12225666	8.0	358.0
12233237	71.0	152.0
12252572	20.0	13.0
12253020	29.0	0.0
12260696	16.0	0.0
12262910	76.0	200.0
12273754	18.0	134.0
12279909	16.0	143.0
12279941	13.0	70.0
12281339	62.0	76.0
12293334	23.0	113.0
12299621	116.0	250.0
12299647	37.0	83.0
12299704	21.0	75.0
12299805	33.0	130.0
12300089	38.0	116.0
12325227	12.0	119.0
12335381	22.0	107.0
12336493	29.0	58.0
12356747	29.0	26.0
12360656	16.0	36.0
12364717	32.0	178.0
12366224	23.0	31.0
12366640	11.0	35.0
12367135	3.0	6.0
12367568	29.0	95.0
12371688	56.0	12.0
12387154	16.0	90.0
12389097	28.0	65.0
12390459	114.0	45.0
12398622	54.0	119.0
12420377	7.0	38.0
12420898	9.0	93.0
12422147	16.0	29.0
12422355	20.0	42.0
12424328	51.0	55.0
12424940	132.0	405.0
12425856	18.0	56.0
12452356	18.0	8.0
12474164	21.0	222.0
12474815	31.0	39.0
12475432	286.0	345.0
12476851	42.0	136.0
12478620	43.0	98.0
12479019	42.0	140.0
12498338	51.0	163.0
12500843	23.0	65.0
12509506	15.0	34.0
12548756	32.0	190.0
12551020	31.0	184.0
12585379	28.0	74.0
12587013	26.0	130.0
12598741	67.0	130.0
12612426	35.0	86.0
12617396	13.0	188.0
12634154	0.0	121.0
12654063	9.0	15.0
12667895	40.0	176.0
12670738	44.0	85.0
12704069	58.0	320.0
12704360	0.0	77.0
12726582	216.0	41.0
12736001	6.0	38.0
12740290	33.0	108.0
12745771	33.0	108.0
12746220	31.0	36.0
12782494	13.0	94.0
12789813	17.0	297.0
12805363	81.0	75.0
12813847	70.0	228.0
12832017	16.0	69.0
12839441	87.0	108.0
12840470	77.0	250.0
12842593	22.0	83.0
12866697	55.0	36.0
12868041	94.0	111.0
12869029	12.0	64.0
12871993	349.0	215.0
12882179	33.0	65.0
12882387	19.0	24.0
12884490	22.0	124.0
12923749	8.0	76.0
12928099	45.0	36.0
12935696	19.0	142.0
12935706	28.0	79.0
12948470	32.0	54.0
12962772	27.0	90.0
12990900	12.0	26.0
12998937	25.0	147.0
13003574	13.0	90.0
13007383	12.0	29.0
13028455	19.0	78.0
13038489	50.0	119.0
13045287	10.0	82.0
13046354	17.0	73.0
13046847	18.0	69.0
13049485	4.0	70.0
13081886	13.0	239.0
13084891	19.0	11.0
13137623	20.0	9.0
13167025	32.0	60.0
13167730	21.0	88.0
13173311	11.0	65.0
13191017	27.0	44.0
13197236	33.0	267.0
13199414	29.0	152.0
13206239	50.0	91.0
13210358	22.0	157.0
13242252	5.0	25.0
13242336	42.0	55.0
13313410	32.0	42.0
13358515	5.0	16.0
13365464	56.0	193.0
13369670	32.0	117.0
13370624	22.0	49.0
13380660	17.0	194.0
13395814	14.0	49.0
13405613	26.0	116.0
13411394	46.0	109.0
13411445	61.0	155.0
13411525	15.0	113.0
13422280	5.0	78.0
13429045	14.0	112.0
13535380	1.0	82.0
13535387	1.0	60.0
13557064	79.0	397.0
13564607	59.0	215.0
13580849	21.0	96.0
13589251	15.0	149.0
13634759	67.0	95.0
13644685	14.0	36.0
13645610	31.0	42.0
13646473	29.0	68.0
13652117	48.0	99.0
13665529	12.0	139.0
13674287	78.0	170.0
13675374	39.0	91.0
13713529	12.0	107.0
13714311	40.0	97.0
13718916	20.0	60.0
13722516	28.0	42.0
13722900	76.0	107.0
13724377	18.0	46.0
13727202	12.0	285.0
13736919	34.0	59.0
13743125	40.0	295.0
13744425	10.0	0.0
13749806	32.0	147.0
13751194	5.0	83.0
13760954	9.0	121.0
13763548	31.0	75.0
13764822	29.0	117.0
13768622	46.0	64.0
13774384	21.0	58.0
13775497	14.0	90.0
13789482	11.0	70.0
13793212	0.0	61.0
13795090	14.0	99.0
13803032	65.0	180.0
13806524	40.0	108.0
13818467	24.0	53.0
13830600	16.0	83.0
13832416	10.0	54.0
13833814	33.0	61.0
13834125	26.0	94.0
13835439	8.0	79.0
13836327	30.0	187.0
13841523	5.0	80.0
13842372	37.0	73.0
13849274	20.0	6.0
13849557	127.0	136.0
13852833	75.0	129.0
13854190	16.0	90.0
13858797	64.0	233.0
13858824	22.0	103.0
13863331	35.0	251.0
13948718	8.0	61.0
13950464	26.0	30.0
13953184	20.0	80.0
13953356	12.0	86.0
13953546	63.0	136.0
13966828	31.0	37.0
13968203	22.0	75.0
13986477	33.0	117.0
13986583	38.0	126.0
13988443	53.0	141.0
14000746	37.0	548.0
14034206	39.0	239.0
14034311	42.0	173.0
14039007	30.0	79.0
14071449	59.0	131.0
14071613	24.0	189.0
14073503	34.0	263.0
14077179	76.0	425.0
14077615	83.0	240.0
14082322	87.0	785.0
14083681	69.0	229.0
14127447	93.0	317.0
14133114	47.0	71.0
14154154	21.0	188.0
14158399	102.0	370.0
14162492	34.0	81.0
14206030	80.0	278.0
14214039	93.0	212.0
14241490	46.0	98.0
14255342	64.0	37.0
14260575	65.0	167.0
14270761	35.0	34.0
14313750	50.0	424.0
14319185	69.0	301.0
14319498	16.0	49.0
14319960	74.0	45.0
14328512	15.0	124.0
14329745	34.0	134.0
14333371	27.0	62.0
14333495	56.0	175.0
14334367	103.0	392.0
14338439	38.0	67.0
14342744	10.0	259.0
14374534	23.0	44.0
14434314	32.0	84.0
14437742	73.0	277.0
14450919	5.0	69.0
14451162	35.0	59.0
14460113	97.0	50.0
14461238	35.0	88.0
14492757	81.0	327.0
14492880	81.0	143.0
14493841	28.0	151.0
14495367	28.0	172.0
14501257	13.0	101.0
14514597	67.0	76.0
14517691	16.0	187.0
14519048	117.0	69.0
14519756	16.0	250.0
14522124	108.0	82.0
14522404	66.0	75.0
14531828	5.0	71.0
14539753	33.0	109.0
14540633	101.0	314.0
14541927	67.0	148.0
14570370	16.0	30.0
14579509	17.0	74.0
14586769	16.0	89.0
14588375	23.0	45.0
14604028	16.0	136.0
14617508	121.0	257.0
14621584	24.0	122.0
14638686	22.0	32.0
14651659	17.0	119.0
14655602	47.0	151.0
14656798	89.0	278.0
14680483	117.0	224.0
14723506	19.0	63.0
14726012	33.0	0.0
14726069	97.0	108.0
14753815	43.0	78.0
14754777	40.0	202.0
14755393	21.0	65.0
14756000	79.0	37.0
14756061	38.0	227.0
14756440	9.0	54.0
14757050	12.0	112.0
14757992	45.0	288.0
14758420	45.0	72.0
14759661	11.0	50.0
14760757	32.0	96.0
14762026	3.0	102.0
14782250	8.0	29.0
14797760	12.0	88.0
14818307	17.0	135.0
14891367	44.0	102.0
14898295	82.0	65.0
14898816	186.0	47.0
14913093	45.0	149.0
14914182	7.0	33.0
14938436	55.0	103.0
14948339	64.0	155.0
14981128	65.0	27.0
14995061	12.0	23.0
14999928	57.0	83.0
15005403	18.0	138.0
15018449	21.0	37.0
15023806	22.0	60.0
15023987	48.0	157.0
15028907	29.0	24.0
15048530	27.0	102.0
15055590	23.0	63.0
15063529	10.0	52.0
15068806	14.0	31.0
15096548	31.0	35.0
15155348	12.0	32.0
15202263	1.0	84.0
15225589	34.0	167.0
15250080	75.0	75.0
15253921	49.0	224.0
15315491	21.0	194.0
15334461	17.0	59.0
15343835	70.0	135.0
15365184	14.0	73.0
15398730	47.0	276.0
15398807	2.0	0.0
15404207	162.0	136.0
15409328	8.0	0.0
15421363	83.0	615.0
15431408	34.0	27.0
15431795	17.0	51.0
15434200	2.0	0.0
15445198	6.0	0.0
15451084	2.0	0.0
15458316	9.0	0.0
15461769	11.0	0.0
15467736	56.0	224.0
15468308	26.0	174.0
15474790	21.0	30.0
15478720	81.0	243.0
15480928	37.0	432.0
15481779	63.0	119.0
15488316	88.0	165.0
15505837	5.0	0.0
15506094	7.0	0.0
15507888	9.0	0.0
15508475	12.0	0.0
15508735	5.0	0.0
15510288	52.0	413.0
15512404	65.0	63.0
15512408	12.0	133.0
15513540	29.0	107.0
15514582	5.0	120.0
15516413	16.0	49.0
15517247	42.0	33.0
15519213	30.0	119.0
15522152	43.0	169.0
15522777	8.0	0.0
15524629	21.0	72.0
15525711	8.0	63.0
15525794	26.0	121.0
15525858	3.0	0.0
15530882	4.0	0.0
15531033	0.0	0.0
15531916	0.0	0.0
15532105	0.0	0.0
15533421	11.0	0.0
15539984	132.0	44.0
15541944	12.0	0.0
15541971	49.0	69.0
15541976	0.0	0.0
15542199	0.0	0.0
15542354	6.0	0.0
15543068	9.0	0.0
15543394	35.0	0.0
15546924	22.0	0.0
15547235	22.0	56.0
15547732	4.0	0.0
15548107	0.0	0.0
15548694	3.0	0.0
15548844	50.0	180.0
15553218	35.0	73.0
15556081	47.0	0.0
15556861	25.0	104.0
15556868	17.0	0.0
15559195	5.0	0.0
15560623	10.0	107.0
15561413	5.0	0.0
15562137	4.0	0.0
15563553	4.0	0.0
15564661	14.0	0.0
15564706	19.0	0.0
15564782	17.0	0.0
15564807	14.0	0.0
15564882	7.0	0.0
15564911	12.0	0.0
15566333	77.0	80.0
15567466	5.0	0.0
15568134	58.0	81.0
15568333	74.0	141.0
15569561	5.0	0.0
15571194	276.0	516.0
15572414	10.0	0.0
15573283	12.0	0.0
15573331	14.0	0.0
15573381	4.0	0.0
15573396	23.0	0.0
15573450	5.0	0.0
15574199	6.0	0.0
15574231	19.0	0.0
15574328	17.0	0.0
15574508	11.0	0.0
15574941	17.0	0.0
15575052	5.0	0.0
15575232	10.0	0.0
15575327	12.0	0.0
15576194	2.0	0.0
15576292	21.0	45.0
15577444	31.0	109.0
15585114	15.0	70.0
15586536	6.0	0.0
15586914	6.0	37.0
15586949	10.0	37.0
15587166	6.0	0.0
15587533	30.0	160.0
15588389	45.0	108.0
15588620	44.0	262.0
15588691	8.0	0.0
15588711	17.0	60.0
15588800	10.0	0.0
15589362	9.0	0.0
15589411	10.0	0.0
15589591	25.0	25.0
15589738	36.0	58.0
15590555	104.0	170.0
15590761	1.0	0.0
15590793	13.0	38.0
15592096	215.0	87.0
15592696	5.0	0.0
15594038	7.0	0.0
15594113	82.0	66.0
15594123	28.0	0.0
15595607	11.0	0.0
15595823	13.0	0.0
15595950	84.0	0.0
15599768	16.0	59.0
15601640	35.0	80.0
15605297	26.0	120.0
15605301	38.0	97.0
15605657	13.0	0.0
15605987	78.0	473.0
15606239	45.0	268.0
15606918	5.0	0.0
15607180	40.0	0.0
15607335	36.0	94.0
15608355	5.0	25.0
15608953	17.0	153.0
15609427	0.0	0.0
15609885	9.0	0.0
15610387	27.0	0.0
15610774	17.0	105.0
15611642	2.0	0.0
15611791	10.0	0.0
15612241	15.0	0.0
15612283	24.0	107.0
15615042	13.0	0.0
15615081	5.0	0.0
15615305	9.0	0.0
15615475	6.0	0.0
15615589	16.0	0.0
15615776	10.0	0.0
15615877	10.0	0.0
15617305	104.0	396.0
15617459	21.0	0.0
15618614	6.0	265.0
15618756	19.0	0.0
15618976	7.0	0.0
15620432	2.0	0.0
15620606	22.0	0.0
15623649	89.0	408.0
15629241	33.0	0.0
15629355	3.0	0.0
15629759	21.0	45.0
15629888	2.0	0.0
15632120	26.0	206.0
15632282	45.0	50.0
15633329	41.0	119.0
15636411	14.0	56.0
15636958	23.0	189.0
15637893	23.0	0.0
15638520	24.0	0.0
15638742	18.0	0.0
15638906	28.0	117.0
[truncated: 957 more rows]
