# Supplementary material for: The connectome of an insect brain
Source: Science. Author manuscript; Available in PMC 2023 May 16. (PMC7614541; doi:10.1126/science.add9330)
Supplement: Supplementary Data S2 [file EMS175448-supplement-Supplementary_Data_S2.csv]

left_id	right_id	celltype	additional_annotations	level_7_cluster
no pair	2532841	sensory	visual	0
no pair	16267292	sensory	visual	0
no pair	2544902	sensory	visual	0
2216445	no pair	sensory	visual	0
2216131	no pair	sensory	visual	0
10241716	no pair	sensory	visual	0
2215622	no pair	sensory	visual	0
2215447	no pair	sensory	visual	0
2215247	no pair	sensory	visual	0
no pair	7566199	sensory	visual	0
2206279	no pair	sensory	visual	0
no pair	1856512	sensory	visual	0
no pair	8447845	sensory	visual	0
no pair	946481	sensory	visual	0
no pair	902038	sensory	visual	0
no pair	900032	sensory	visual	0
37365	no pair	sensory	visual	0
2200028	no pair	sensory	visual	0
3464773	3827211	sensory	olfactory	1
6791927	3790004	sensory	olfactory	1
3716797	3963891	sensory	olfactory	1
3465659	3840345	sensory	olfactory	1
7527710	4073353	sensory	olfactory	1
7542938	3885215	sensory	olfactory	1
3511996	3958234	sensory	olfactory	1
3410499	2608843	sensory	olfactory	1
8877795	3805641	LN	no official annotation	1
3774568	3980315	sensory	olfactory	1
3410506	3893195	sensory	olfactory	2
2611805	2582391	sensory	olfactory	2
2610744	3985829	sensory	thermo-warm	2
5090549	3813723	sensory	olfactory	2
3158543	7719547	sensory	olfactory	2
3771794	7658146	sensory	olfactory	2
3768025	2584838	sensory	olfactory	2
5093516	4023881	sensory	thermo-warm	2
6340439	4076389	sensory	olfactory	2
40045	3954014	sensory	olfactory	2
3694515	3896629	sensory	olfactory	2
3592997	3865952	sensory	olfactory	2
3547397	2571761	sensory	olfactory	2
3708875	3872653	sensory	olfactory	2
15716934	15746421	sensory	gustatory-external	3
15714639	15595950	sensory	gustatory-external	3
12882387	7563413	LN	no official annotation	3
3586984	3966683	sensory	gustatory-external	3
4338596	15652529	sensory	gustatory-external	3
15716701	15556868	sensory	gustatory-external	3
15690093	15615042	sensory	gustatory-external	3
15689373	15588691	sensory	gustatory-external	3
15674262	15556081	sensory	gustatory-external	3
12260696	15615589	sensory	gustatory-external	3
15679577	18625446	sensory	gustatory-external	3
15938337	15595607	sensory	gustatory-external	3
15681740	15589411	sensory	gustatory-external	3
5327961	11184236	PN	gustatory-external 2nd_order PN	3
15677323	15653288	sensory	gustatory-external	3
11671564	15522777	sensory	gustatory-pharyngeal	3
13380660	14517691	DN-SEZ	mPN	3
11821320	6220384	PN	gustatory-external 2nd_order PN	3
11745381	15653432	sensory	gustatory-external	3
5322337	6219781	LN	no official annotation	3
17062823	16393165	DN-SEZ	no official annotation	3
5186461	9853425	sensory	gustatory-external	3
18934019	15609885	sensory	gustatory-external	3
3054101	3199456	sensory	gustatory-pharyngeal	3
15716309	15736147	sensory	gustatory-external	4
17814107	10167116	DN-SEZ	no official annotation	4
3539170	8159396	DN-SEZ	no official annotation	4
17740547	13580849	DN-SEZ	no official annotation	4
12073881	12253020	sensory	gustatory-external	4
13313410	16586265	DN-SEZ	no official annotation	4
15995929	15506094	sensory	gustatory-pharyngeal	4
15997645	15592696	sensory	gustatory-pharyngeal	4
15997692	15507888	sensory	gustatory-pharyngeal	4
15715643	16341399	sensory	gustatory-external	4
15688358	15588800	sensory	gustatory-external	4
4991243	8227502	DN-SEZ	no official annotation	4
15680093	10934438	sensory	gustatory-external	4
5088293	4097554	sensory	gustatory-external	4
11736972	15595823	sensory	gustatory-external	4
17732291	17659219	DN-SEZ	no official annotation	4
17355745	16158918	DN-SEZ	no official annotation	4
15716127	3071301	sensory	gustatory-external	4
17356454	2557644	DN-SEZ	no official annotation	4
5116147	4017089	sensory	gustatory-external	4
15673867	15651438	sensory	gustatory-external	4
12000033	9750356	DN-SEZ	no official annotation	4
3652587	3822523	sensory	gustatory-external	5
15716094	15589362	sensory	gustatory-external	5
15677030	15656435	sensory	gustatory-external	5
15686512	15615081	sensory	gustatory-external	5
15673925	15615776	sensory	gustatory-external	5
5120097	4096703	sensory	gustatory-external	5
3797420	5558724	DN-SEZ	no official annotation	5
18440675	12335381	DN-SEZ	no official annotation	5
15590761	15409328	sensory	gustatory-pharyngeal	5
3486867	5478818	DN-SEZ	PL-1	5
3609202	3487306	sensory	thermo-cold	5
3639968	18630153	sensory	thermo-cold	5
1706716	15541976	sensory	gustatory-pharyngeal	5
16288872	15639171	sensory	gustatory-pharyngeal	5
7439909	15531033	sensory	gustatory-pharyngeal	5
7556564	15640893	sensory	gustatory-pharyngeal	5
15998817	15530882	sensory	gustatory-pharyngeal	5
15998782	15531916	sensory	gustatory-pharyngeal	5
15998768	15525858	sensory	gustatory-pharyngeal	5
15998469	16341507	sensory	gustatory-pharyngeal	5
17351780	19054481	DN-SEZ	no official annotation	5
15998307	15573283	sensory	gustatory-pharyngeal	5
15998218	16341966	sensory	gustatory-pharyngeal	5
15998100	15458316	sensory	gustatory-pharyngeal	5
11229136	17529547	DN-SEZ	no official annotation	5
15997983	15434200	sensory	gustatory-pharyngeal	5
15997929	18620885	sensory	gustatory-pharyngeal	5
15997807	15398807	sensory	gustatory-pharyngeal	5
8055671	5448622	sensory	gustatory-external	5
15996518	3795498	sensory	gustatory-pharyngeal	5
15995404	15461769	sensory	gustatory-pharyngeal	5
15998261	15451084	sensory	gustatory-pharyngeal	5
17359133	869360	DN-SEZ	no official annotation	5
1715990	15573331	sensory	gustatory-pharyngeal	5
9842383	6219445	DN-SEZ	no official annotation	5
15717736	15639020	sensory	gustatory-pharyngeal	5
13830600	16057212	DN-SEZ	no official annotation	5
3608397	3650600	sensory	thermo-cold	5
15717935	3123905	sensory	gustatory-pharyngeal	5
17728571	10221622	DN-SEZ	no official annotation	5
17423125	5559657	DN-SEZ	no official annotation	5
17728605	16463097	DN-SEZ	no official annotation	5
9808022	15658013	sensory	gustatory-external	6
1347886	7160160	sensory	gustatory-pharyngeal	6
15723727	15641926	sensory	gustatory-pharyngeal	6
15996160	15533421	sensory	gustatory-pharyngeal	6
15717426	8810739	sensory	gustatory-external	6
1427012	15547732	sensory	gut	6
5057916	16115501	sensory	gustatory-external	6
15718275	15645825	sensory	gustatory-pharyngeal	6
15715151	15653927	sensory	gustatory-external	6
15690711	15762568	sensory	gustatory-external	7
15714845	15615475	sensory	gustatory-external	7
15712024	15620606	sensory	gustatory-external	7
15717229	15629241	sensory	gustatory-external	7
15711289	18679889	sensory	gustatory-external	7
15698623	15594123	sensory	gustatory-external	7
15996271	15505837	sensory	gustatory-pharyngeal	7
15727304	15672153	sensory	gustatory-pharyngeal	7
15725545	15639275	sensory	gustatory-pharyngeal	7
15678849	15618976	sensory	gustatory-external	7
15725127	15637893	sensory	gustatory-pharyngeal	7
15724636	15671848	sensory	gustatory-pharyngeal	7
15724520	15638520	sensory	gustatory-pharyngeal	7
15713374	15620432	sensory	gustatory-external	7
15700147	15743905	sensory	gustatory-external	7
17608754	16362243	sensory	gustatory-pharyngeal	7
no pair	766246	sensory	visual	8
no pair	902877	sensory	visual	8
19101351	3848843	PN	gustatory-external 2nd_order PN	8
2216187	no pair	sensory	visual	8
7480731	no pair	sensory	visual	8
15608355	6252764	PN	gustatory-external 2nd_order PN; gustatory-pharyngeal 2nd_order PN	8
no pair	7778722	sensory	visual	8
no pair	7485368	sensory	visual	8
12089601	11838242	PN	gustatory-pharyngeal 2nd_order PN	8
7483922	no pair	sensory	visual	8
2209091	no pair	sensory	visual	8
5116861	4059758	sensory	gustatory-external	9
15723479	15640548	sensory	gustatory-pharyngeal	9
5095269	4030526	sensory	gustatory-external	9
15995327	15748726	sensory	gut	9
17359101	865151	DN-SEZ	no official annotation	9
17380936	15542354	sensory	gut	9
15714330	15638742	sensory	gustatory-external	9
15994926	15576194	sensory	gut	9
1351125	15564911	sensory	gut	9
15690955	15617459	sensory	gustatory-external	9
3032520	15640425	sensory	gustatory-pharyngeal	9
no pair	15574508	sensory	gut	9
no pair	15575052	sensory	gut	9
15711222	15607180	sensory	gustatory-external	9
1419315	15575232	sensory	gut	9
15699715	18833414	sensory	gustatory-external	9
5030808	10831005	LN	no official annotation	10
8273369	4247099	LN	no official annotation	10
5291791	8199671	LN	no official annotation	10
7941642	8198513	LN	no official annotation	10
7941652	8198416	LN	_broad D1	10
8877971	3806573	LN	no official annotation	10
7939979	8198317	LN	no official annotation	10
7939890	6557581	LN	no official annotation	10
8274021	11051276	LN	no official annotation	10
8311264	8198238	LN	no official annotation	10
10555409	5247102	LN	no official annotation	10
8102935	7600311	LN	no official annotation	10
7394271	8231264	LN	no official annotation	10
16795838	16795524	PN	mPN; mPN iACT bilateral UPPER; Multiglomerular PN 1; mPN; olfactory 2nd_order PN; thermo-warm 2nd_order PN	10
10865025	4116174	DN-SEZ	FFN-39	10
3050645	15639548	sensory	gustatory-pharyngeal	11
3267019	15612241	sensory	gustatory-external	11
15728017	15640567	sensory	gustatory-pharyngeal	11
15730645	15914721	sensory	gustatory-pharyngeal	11
15730680	15618756	sensory	gustatory-external	11
1428271	15572414	sensory	gut	11
1432836	15564782	sensory	gut	11
3036249	15672957	sensory	gustatory-pharyngeal	11
15714173	15671481	sensory	gustatory-external	11
15675901	15615877	sensory	gustatory-external	11
15678833	3562954	sensory	gustatory-external	11
15995861	15445198	sensory	gustatory-pharyngeal	11
8021456	13589251	PN	33a PN; uPN; olfactory 2nd_order PN	12
7852250	8247451	PN	45a PN; uPN; olfactory 2nd_order PN	12
7843730	8140109	PN	74a PN; uPN; olfactory 2nd_order PN	12
4354933	14604028	PN	85c PN; uPN; olfactory 2nd_order PN	12
7864823	8245014	PN	59a PN; uPN; olfactory 2nd_order PN	12
8399890	4651929	PN	94a&94b PN; uPN; olfactory 2nd_order PN	12
16259595	8246081	PN	67b PN; uPN; olfactory 2nd_order PN	12
7865652	8248631	PN	22c PN; uPN; olfactory 2nd_order PN	12
7198338	8245869	PN	24a PN; uPN; olfactory 2nd_order PN	12
7865696	8252067	PN	1a PN; uPN; olfactory 2nd_order PN	12
7865767	8243455	PN	83a PN; uPN; olfactory 2nd_order PN	12
4493199	8244823	PN	13a PN; uPN; olfactory 2nd_order PN	12
7107433	8253413	PN	45b PN; uPN; olfactory 2nd_order PN	12
7873135	8245692	PN	42b PN; uPN; olfactory 2nd_order PN	12
7916593	8256186	PN	30a PN; uPN; olfactory 2nd_order PN; gustatory-external 2nd_order PN	12
7934904	7935088	PN	35a PN; uPN; olfactory 2nd_order PN; gustatory-external 2nd_order PN; gustatory-pharyngeal 2nd_order PN	12
3486381	8244723	PN	42a PN; uPN; olfactory 2nd_order PN	12
7515491	11279244	PN	49a PN; uPN; olfactory 2nd_order PN	12
7092417	8246750	PN	47a&33b PN; uPN; olfactory 2nd_order PN	12
7851153	8245146	PN	82a PN; uPN; olfactory 2nd_order PN	12
7845346	8245513	PN	63a PN; uPN; olfactory 2nd_order PN	12
1415168	945309	sensory	gut	13
19180425	15609427	sensory	gustatory-external	13
1924051	17698681	DN-SEZ	no official annotation	13
15725673	18785124	sensory	gustatory-pharyngeal	13
15680710	15629355	sensory	gustatory-external	13
15678441	15611642	sensory	gustatory-external	13
15674083	15611791	sensory	gustatory-external	13
2123422	2784471	ascending	mechano-Ch	14
11717014	21591037	pre-DN-VNC	no official annotation	14
11286854	8942413	PN-somato	mechano-Ch 2nd_order PN	14
5778133	21590958	pre-DN-VNC	no official annotation	14
17360286	17360225	pre-DN-VNC	no official annotation	14
16490014	1141813	PN-somato	noci 2nd_order PN	14
17729424	8821758	PN-somato	noci 2nd_order PN	14
12923749	10663559	pre-DN-SEZ	no official annotation	14
12367135	16666673	pre-DN-VNC	no official annotation	14
2910892	2885630	PN-somato	mechano-Ch 2nd_order PN	14
7766016	10937355	ascending	mechano-Ch	14
17729195	5545085	PN-somato	mechano-Ch 2nd_order PN	14
11105182	10158972	DN-SEZ	mPN	15
17356450	17355872	DN-SEZ	no official annotation	15
11195708	13968203	DN-SEZ	no official annotation	15
14437742	3806652	DN-SEZ	mPN	15
15998753	3192952	sensory	gustatory-pharyngeal	16
16588928	17355892	DN-SEZ	no official annotation	16
15984231	15567466	sensory	gut	16
15724385	15638968	sensory	gustatory-pharyngeal	16
15766999	18231999	sensory	gut	16
15983225	15587166	sensory	gut	16
7424178	15564882	sensory	gut	16
15984797	15564661	sensory	gut	16
15770945	17951153	sensory	gut	16
1435466	15546924	sensory	gut	16
15982306	15569561	sensory	gut	16
3709977	13789482	PN	Gustatory PN 2; gustatory-external 2nd_order PN; gustatory-pharyngeal 2nd_order PN	17
no pair	4620453	LN	no official annotation	17
4985759	9291474	LN	Thermo PN 2	17
8012953	8254894	PN	Unknown PN 2; gustatory-external 2nd_order PN	17
18740553	3814635	PN	gustatory-external 2nd_order PN; gustatory-pharyngeal 2nd_order PN	17
12336493	4983938	PN	gustatory-external 2nd_order PN	17
11067379	4393049	PN	Gustatory PN 4; gustatory-external 2nd_order PN; gustatory-pharyngeal 2nd_order PN	17
4154421	3690921	PN	Thermo PN 4; tPN; thermo-cold 2nd_order PN	17
3991518	9747710	PN	Thermo PN 3; tPN; thermo-cold 2nd_order PN	17
11333054	17884299	PN	Gustatory PN 1; gustatory-external 2nd_order PN	17
16014701	16574328	PN-somato	mechano-Ch 2nd_order PN	18
16485518	9621307	PN-somato	noci 2nd_order PN	18
11263687	6692908	PN-somato	noci 2nd_order PN	18
10982951	8697453	PN-somato	noci 2nd_order PN	18
20343986	2881070	PN-somato	noci 2nd_order PN	18
16595001	21591033	PN-somato	mechano-Ch 2nd_order PN	18
11719626	20278329	PN-somato	mechano-Ch 2nd_order PN	18
17360254	4393350	PN-somato	noci 2nd_order PN	18
12273754	17654624	PN-somato	noci 2nd_order PN	18
5755261	2846555	PN-somato	mechano-Ch 2nd_order PN	18
17464168	8641784	PN-somato	mechano-Ch 2nd_order PN	18
12367568	12884490	PN-somato	mechano-Ch 2nd_order PN	18
17224013	14759661	pre-DN-SEZ	no official annotation	18
17729020	15684934	PN-somato	mechano-Ch 2nd_order PN	18
9739780	3182103	pre-DN-SEZ	no official annotation	18
9508724	17541953	PN-somato	mechano-Ch 2nd_order PN	18
18656202	18655517	PN-somato	noci 2nd_order PN	18
19102929	15668869	PN-somato	mechano-Ch 2nd_order PN	18
19919566	1137946	PN-somato	mechano-Ch 2nd_order PN	18
21250110	9640873	ascending	noci	18
8529400	7449767	pre-DN-VNC	no official annotation	18
17223685	8880781	DN-VNC	no official annotation	18
16961482	10403609	PN-somato	mechano-Ch 2nd_order PN	18
11717001	10683313	PN-somato	mechano-Ch 2nd_order PN	18
10714526	2911847	PN-somato	mechano-Ch 2nd_order PN	18
17105977	8970595	PN-somato	noci 2nd_order PN	18
10929797	8198913	ascending	mechano-Ch	18
15669682	17658672	pre-DN-VNC	no official annotation	19
15586949	3180681	pre-DN-SEZ	no official annotation	19
17729410	9161929	PN-somato	noci 2nd_order PN	19
8005609	10852875	sensory	respiratory	20
8154054	858479	DN-SEZ	no official annotation	20
1400725	15561413	sensory	gut	20
9820270	15574328	sensory	gut	20
1405493	15548694	sensory	gut	20
1431256	9716858	sensory	gut	20
1392771	15563553	sensory	gut	20
1377586	15562137	sensory	gut	20
1375101	6883831	sensory	gut	20
19120772	891237	sensory	respiratory	20
1406463	15573450	sensory	gut	20
3795424	11291344	sensory	respiratory	20
9838294	15586536	sensory	gut	21
1391179	15573381	sensory	gut	21
1414206	15564807	sensory	gut	21
15769680	15575327	sensory	gut	21
7012280	4061049	sensory	respiratory	21
16911458	12178825	sensory	respiratory	21
12740290	2432564	PN	gut 2nd_order PN	21
4363883	5382876	sensory	respiratory	21
15770904	15543394	sensory	gut	21
15724175	15640724	sensory	gustatory-pharyngeal	21
7340629	7331555	sensory	respiratory	21
19017854	19037563	sensory	respiratory	21
7168356	11714576	pre-DN-VNC	no official annotation	22
11007420	16884962	DN-SEZ	no official annotation	22
8542422	8069432	PN	LHN-22; CN-58; gustatory-external 2nd_order PN	22
9119558	10990803	PN	mPN; mPN; olfactory 2nd_order PN; gustatory-external 2nd_order PN	22
8480221	4324898	PN	mPN; mPN seahorse; mPN; olfactory 2nd_order PN	22
9589146	7503199	PN	mPN; mPN; olfactory 2nd_order PN; gustatory-external 2nd_order PN; gustatory-pharyngeal 2nd_order PN	22
2612527	4391978	PN	mPN; Multiglomerular PN 3; mPN; olfactory 2nd_order PN; gustatory-external 2nd_order PN; gustatory-pharyngeal 2nd_order PN	22
6451332	3538129	PN	mPN; mPN D; mPN; olfactory 2nd_order PN	22
2628785	4311586	PN	LHN-19; CN-55; gustatory-external 2nd_order PN	22
8349454	1591351	PN	FFN-30; gustatory-external 2nd_order PN; gustatory-pharyngeal 2nd_order PN	22
8704079	16735586	PN	mPN; mPN iACT B3; mPN; olfactory 2nd_order PN; gustatory-external 2nd_order PN	22
17545695	14154154	pre-DN-SEZ	mPN	22
12225666	4327684	PN	mPN; FFN-21; mPN; olfactory 2nd_order PN; gustatory-external 2nd_order PN; thermo-warm 2nd_order PN	22
17743170	13858824	PN	PN; gustatory-external 2nd_order PN	22
13849557	6143930	pre-DN-VNC	no official annotation	22
17844900	18598859	LN	no official annotation	22
3450442	4700078	PN	mPN; mPN iACT B2; mPN; olfactory 2nd_order PN; gustatory-external 2nd_order PN; thermo-warm 2nd_order PN	22
3450751	10160250	PN	mPN; Multiglomerular PN 5; olfactory 2nd_order PN; gustatory-external 2nd_order PN	22
5261424	4679139	PN	mPN; mPN iACT A2; mPN; olfactory 2nd_order PN; gustatory-external 2nd_order PN; gustatory-pharyngeal 2nd_order PN	22
9971209	8812078	LN	no official annotation	22
3712893	11543212	PN	mPN; mPN iACT bilateral LOWER; Multiglomerular PN 2; mPN; olfactory 2nd_order PN; gustatory-external 2nd_order PN	22
11455472	8257672	ascending	unknown modality	23
8644484	14531828	ascending	mechano-Ch	23
12366224	19857577	pre-DN-VNC	no official annotation	23
10527147	7573476	DN-SEZ	no official annotation	23
10915553	11905911	DN-VNC	no official annotation	23
16303262	7627878	sensory	respiratory	23
3220616	16278312	ascending	unknown modality	23
4555763	5108525	ascending	noci	23
no pair	2552701	sensory	visual	23
5343578	7184082	ascending	mechano-Ch	23
17732270	6125806	DN-VNC	no official annotation	23
2816457	2619565	ascending	A00c_a5; noci	23
5080991	10959064	pre-DN-VNC	no official annotation	23
no pair	7555204	sensory	visual	23
8057753	10949030	ascending	unknown modality	23
no pair	7568455	sensory	visual	23
15679484	15610387	sensory	gustatory-external	24
no pair	15564706	sensory	gut	24
no pair	15574941	sensory	gut	24
19470184	3732322	DN-SEZ	no official annotation	24
no pair	9748269	sensory	gut	24
15690392	15615305	sensory	gustatory-external	24
992646	15599768	DN-SEZ	no official annotation	24
8216541	4541081	DN-SEZ	no official annotation	24
15715796	15606918	sensory	gustatory-external	24
1709802	15532105	sensory	gustatory-pharyngeal	24
15983156	16442344	sensory	gut	24
1429969	15543068	sensory	gut	24
17951049	10263287	DN-SEZ	no official annotation	24
8700125	7897051	LN	no official annotation	25
13422280	7589765	DN-VNC	no official annotation	25
no pair	8480418	LN	no official annotation	25
8118929	2775943	PN	Pdf-LaNs; visual 2nd_order PN	25
16087799	2775707	PN	Pdf-LaNs; visual 2nd_order PN	25
9927082	7874184	PN	Pdf-LaNs; visual 2nd_order PN	25
4108016	3002410	PN	Thermo PN 7; tPN; thermo-cold 2nd_order PN	25
3928652	12704360	RGN	no official annotation	25
2204467	2512602	PN	Pdf-LaNs; visual 2nd_order PN	25
17414715	8247641	LN	no official annotation	25
14338439	8805777	PN-somato	noci 2nd_order PN	26
4663875	11271082	pre-DN-VNC	no official annotation	26
15689046	8979434	pre-DN-SEZ	no official annotation	26
9822593	15023987	pre-DN-VNC	no official annotation	26
17729088	9637388	LHN	noci 2nd_order PN	26
5762666	17777259	LHN	noci 2nd_order PN; mechano-Ch 2nd_order PN	26
16472086	16433177	PN-somato	mechano-Ch 2nd_order PN	26
16594752	9530532	PN-somato	noci 2nd_order PN	26
5750884	20443420	PN-somato	Tel5; noci 2nd_order PN	27
20730780	9202326	PN-somato	noci 2nd_order PN	27
21220994	8229118	PN-somato	noci 2nd_order PN; mechano-Ch 2nd_order PN	27
15096548	13841523	pre-DN-VNC	no official annotation	27
9348984	2772093	pre-DN-VNC	no official annotation	27
14797760	15679639	PN-somato	mechano-Ch 2nd_order PN	27
6633635	9241349	PN-somato	noci 2nd_order PN; mechano-Ch 2nd_order PN	27
16059134	10725068	pre-DN-VNC	no official annotation	27
16059078	4130960	PN-somato	mechano-Ch 2nd_order PN	27
15587533	11029851	PN-somato	mechano-Ch 2nd_order PN	27
9481869	14762026	PN-somato	mechano-Ch 2nd_order PN	27
17165621	9422291	PN-somato	noci 2nd_order PN; mechano-Ch 2nd_order PN	27
16098538	8670503	LHN	no official annotation	28
4260935	3756659	PN	Thermo PN 5; tPN; thermo-cold 2nd_order PN	28
4279887	10293348	LHN	no official annotation	28
7582412	2776773	LN	no official annotation	28
7952981	8717219	PN	vPN; visual 2nd_order PN	28
9747418	4127707	LHN	no official annotation	28
8293958	3869488	PN	PN; tPN; gustatory-external 2nd_order PN; thermo-cold 2nd_order PN	28
4635057	7971031	LHN	Thermo PN 1; Thermo PN 6	28
4570270	2921933	LN	no official annotation	28
17962513	8842220	LHN	no official annotation	28
12948470	9275210	LN	Thermo PN 1; Thermo PN 6	28
19611917	8138616	LHN	no official annotation	28
4926999	21664445	LN	no official annotation	28
4636432	9808146	LN	no official annotation	28
17244655	17360593	LHN	no official annotation	28
17776906	4101295	LN	no official annotation	28
12745771	2914206	LHN	no official annotation	28
5959820	8943485	pre-DN-SEZ	no official annotation	28
5289042	9291938	LHN	no official annotation	28
12156009	7020344	PN	Gustatory PN 3; gustatory-external 2nd_order PN	28
8509534	16515871	PN	mPN; mPN; olfactory 2nd_order PN; gustatory-external 2nd_order PN	29
16444327	no pair	KC	KC	30
16627861	no pair	KC	KC	30
16630385	no pair	KC	KC	30
no pair	9766793	KC	KC	30
no pair	7868195	KC	KC	30
11691603	4444354	KC	KC	30
8262503	no pair	KC	KC	30
no pair	5836206	KC	KC	30
16435965	no pair	KC	KC	30
no pair	10056280	KC	KC	30
11725803	8066542	KC	KC	30
14898816	4230739	KC	KC	30
11725127	4230061	KC	KC	30
15721919	no pair	KC	KC	30
no pair	16850888	KC	KC	30
no pair	5836197	KC	KC	30
4518546	no pair	KC	KC	30
no pair	4227304	KC	KC	30
16629788	7786053	KC	KC	30
16630264	5836163	KC	KC	30
15722867	9609048	KC	KC	30
16631114	9556700	KC	KC	30
16058860	11813287	KC	KC	30
4412315	3347708	KC	KC	30
16630941	5835799	KC	KC	30
16039470	4241192	KC	KC	30
4411505	no pair	KC	KC	30
4412036	no pair	KC	KC	30
16627838	8413663	KC	KC	30
no pair	5836035	KC	KC	30
8262302	5051342	KC	KC	30
no pair	5019924	KC	KC	30
16977881	9796812	KC	KC	30
5937084	8850802	KC	KC	30
8687096	9643439	pre-DN-VNC	no official annotation	31
15718981	1591270	pre-DN-VNC	no official annotation	31
5708994	17654617	PN	gustatory-external 2nd_order PN; gustatory-pharyngeal 2nd_order PN	31
9488991	5585799	LHN	no official annotation	31
4664256	17326218	PN-somato	noci 2nd_order PN	31
12121795	11788830	PN	gustatory-external 2nd_order PN; gustatory-pharyngeal 2nd_order PN	31
4393026	16131474	LHN	no official annotation	31
15517247	16335254	pre-DN-VNC	no official annotation	31
9940382	8124177	PN	vPN; visual 2nd_order PN	31
8347613	8349553	LHN	no official annotation	31
5688091	5038920	DN-SEZ	no official annotation	31
3650006	15829660	PN	gustatory-external 2nd_order PN; gustatory-pharyngeal 2nd_order PN	31
17354392	15636958	pre-DN-SEZ	no official annotation	31
11934107	3844961	PN	gustatory-external 2nd_order PN	31
12498338	3913629	LHN	LHN-14; CN-50	32
2568465	10167078	PN	mPN; mPN; olfactory 2nd_order PN; gustatory-external 2nd_order PN	32
12476851	16070049	LHN	CN-1	32
17434825	16485079	LN	Multiglomerular PN 4; LHN-11; CN-47	32
11782821	3913613	LN	no official annotation	32
9567051	9539868	PN	vPN; visual 2nd_order PN	32
5453333	13803032	LHN	LHN-15; CN-51	32
8037197	17822238	LN	CN-2	32
9447255	16295025	LN	LHN-6	32
7982896	8177199	LHN	no official annotation	32
16486385	11178891	LN	LHN-10; CN-46	32
8276782	4119387	PN	mPN; Multiglomerular PN 7; mPN; olfactory 2nd_order PN; gustatory-external 2nd_order PN; thermo-warm 2nd_order PN	32
8340950	8270683	PN	vPN; visual 2nd_order PN	32
4665186	17671219	LN	LHN-13; CN-49	32
14333495	13858797	LHN	LHN-9; CN-45	32
14319185	8565131	LHN	LHN-21; CN-57	32
18566501	15588389	LHN	no official annotation	32
16438190	no pair	KC	KC	33
16210988	no pair	KC	KC	33
14898295	no pair	KC	KC	33
16629757	no pair	KC	KC	33
14522124	no pair	KC	KC	33
16629931	no pair	KC	KC	33
14519048	no pair	KC	KC	33
16440649	no pair	KC	KC	33
16627773	no pair	KC	KC	33
no pair	9531722	KC	KC	33
9983191	no pair	KC	KC	33
no pair	5835815	KC	KC	33
no pair	5836387	KC	KC	33
no pair	4414426	KC	KC	33
no pair	7690945	KC	KC	33
no pair	7828725	KC	KC	33
no pair	7829784	KC	KC	33
no pair	7840203	KC	KC	33
no pair	7891312	KC	KC	33
8177991	no pair	KC	KC	33
3819157	no pair	KC	KC	33
no pair	3587612	KC	KC	33
8263140	no pair	KC	KC	33
8263285	no pair	KC	KC	33
no pair	8274902	KC	KC	33
8513389	no pair	KC	KC	33
8865199	no pair	KC	KC	33
no pair	8891315	KC	KC	33
no pair	9525492	KC	KC	33
no pair	5836181	KC	KC	33
no pair	9809626	KC	KC	33
no pair	9813188	KC	KC	33
no pair	9889095	KC	KC	33
14460113	no pair	KC	KC	33
6704232	8559607	KC	KC	33
no pair	9897223	KC	KC	34
17147410	no pair	KC	KC	34
3820148	2920554	LN	PL-5	35
15639216	15639331	pre-DN-SEZ	no official annotation	35
2979486	9585145	LHN	no official annotation	35
11853038	12842593	PN	gustatory-external 2nd_order PN; gustatory-pharyngeal 2nd_order PN	35
16316916	5592307	PN	FFN-37; gustatory-pharyngeal 2nd_order PN	35
5053417	16188942	PN	gustatory-external 2nd_order PN; gustatory-pharyngeal 2nd_order PN	35
11656349	16297403	PN	gustatory-external 2nd_order PN; gustatory-pharyngeal 2nd_order PN	35
5744058	4128002	PN-somato	noci 2nd_order PN	35
4117305	16720240	KC	KC	36
8348277	18302665	pre-DN-VNC	no official annotation	37
11986594	6218461	PN	gustatory-external 2nd_order PN	37
5606265	19718010	ascending	unknown modality	37
16141217	13722516	LHN	no official annotation	37
12387154	8723267	LHN	no official annotation	38
4398543	17380092	CN	no official annotation	38
16494105	4108720	LHN	no official annotation	38
9201911	17591687	LHN	no official annotation	38
10958210	17671375	pre-DN-SEZ	no official annotation	38
16474159	9291437	LHN	no official annotation	38
14461238	18292832	LHN	no official annotation	38
6494274	13986583	LHN	LHN-1	38
11193510	3930411	LHN	no official annotation	38
11146422	19276024	PN	gustatory-external 2nd_order PN	38
11144258	9800178	LN	no official annotation	38
14450919	18220289	LHN	no official annotation	38
9421292	5507096	LHN	no official annotation	38
14514597	13986477	LHN	LHN-5	38
10955244	11248536	LHN	no official annotation	38
8755914	8741619	DN-VNC	no official annotation	38
12424328	16457812	PN	gustatory-external 2nd_order PN; gustatory-pharyngeal 2nd_order PN	38
15686444	15638932	pre-DN-VNC	no official annotation	38
17420035	8705088	LHN	no official annotation	38
19051762	17913032	pre-DN-VNC	no official annotation	38
7313896	8135412	MB-FFN	FFN-19	38
4778745	4319395	LHN	no official annotation	38
3814701	9761454	DN-SEZ	no official annotation	38
16409132	17896997	LHN	no official annotation	38
8111135	7555968	PN	Vision PN 1; vPN; visual 2nd_order PN	38
12425856	13173311	PN	gustatory-pharyngeal 2nd_order PN	38
14333371	2932028	LHN	no official annotation	38
9792178	2920061	LN	PL-4	38
3946569	8813113	LHN	no official annotation	38
9445876	4102413	LN	no official annotation	38
17696578	16260741	LHN	no official annotation	38
2379529	3815483	LHN	no official annotation	38
no pair	4227544	KC	KC	39
4134539	no pair	KC	KC	39
8118474	4229950	KC	KC	40
8262372	8068173	KC	KC	40
7187384	3664102	KC	KC	40
12726582	4415241	KC	KC	40
4780707	15683275	LHN	no official annotation	41
5474852	17591442	LN	CN-5	41
8238322	11210000	LHN	LHN-2	41
11135340	11645541	LN	no official annotation	41
no pair	7196392	KC	KC	42
6702830	no pair	KC	KC	42
16631222	no pair	KC	KC	42
no pair	7838405	KC	KC	42
no pair	9847388	KC	KC	42
8248706	no pair	KC	KC	42
no pair	29	KC	KC	42
12217572	no pair	KC	KC	42
no pair	3497901	KC	KC	42
no pair	3347834	KC	KC	42
8864096	no pair	KC	KC	42
no pair	10259967	KC	KC	42
11785627	no pair	KC	KC	42
no pair	8835968	KC	KC	42
no pair	8997281	KC	KC	42
16015738	no pair	KC	KC	42
16939375	8924186	KC	KC	42
15861524	no pair	KC	KC	42
16630024	no pair	KC	KC	42
8393981	no pair	KC	KC	42
15734988	no pair	KC	KC	42
no pair	9730873	KC	KC	42
no pair	8419602	KC	KC	42
6494382	2963280	LHN	no official annotation	43
2439067	3814853	LHN	LHN-8	43
5118060	15605987	LHN	mechano-Ch 2nd_order PN	43
12325227	9507904	PN-somato	FFN-29; noci 2nd_order PN	43
16799939	15676571	CN	no official annotation	43
14818307	3932136	LHN	no official annotation	43
2964760	10855798	pre-DN-VNC	no official annotation	44
18087179	17587452	PN	gustatory-external 2nd_order PN	44
14756000	13634759	PN	gustatory-external 2nd_order PN	44
12360656	17819985	PN	gustatory-external 2nd_order PN	44
11029359	3232277	CN	no official annotation	44
17732791	15334461	DN-SEZ	no official annotation	44
10961507	3232808	LHN	no official annotation	44
17557290	10946002	CN	no official annotation	44
18527962	19508873	DN-VNC	no official annotation	44
17036160	15547235	PN	gustatory-external 2nd_order PN	44
17732085	8698941	LHN	no official annotation	44
18648531	13665529	CN	no official annotation	44
5746180	20443501	pre-DN-VNC	no official annotation	44
13832416	5591201	PN	gustatory-external 2nd_order PN; gustatory-pharyngeal 2nd_order PN	44
17036132	11157622	PN	gustatory-external 2nd_order PN	44
16422744	15589591	pre-DN-VNC	no official annotation	44
17360022	9565674	pre-DN-VNC	no official annotation	44
2568522	12612426	PN	gustatory-external 2nd_order PN	44
19880740	16223688	pre-DN-VNC	no official annotation	44
13833814	16316981	DN-SEZ	no official annotation	44
15519213	5791548	CN	no official annotation	44
17277623	10013517	PN	gustatory-external 2nd_order PN	44
11037238	7719118	LHN	noci 2nd_order PN	46
14519756	7467027	pre-DN-VNC	no official annotation	46
10893103	9720614	PN-somato	noci 2nd_order PN	46
5691934	3862443	PN-somato	noci 2nd_order PN	46
17732031	11081239	pre-DN-VNC	no official annotation	46
11291653	8412625	PN-somato	noci 2nd_order PN	46
5657004	5134110	pre-DN-VNC	no official annotation	46
16848497	9798791	MB-FFN	FFN-33	46
21136945	17654638	PN-somato	mechano-Ch 2nd_order PN	46
8253620	18639459	pre-DN-VNC	no official annotation	46
11084320	8461082	pre-DN-VNC	no official annotation	46
5679304	8689148	MB-FFN	FFN-34	47
16100461	8711574	LHN	no official annotation	47
12839441	17125520	LHN	LHN-18; CN-54	47
10018260	17379372	LHN	no official annotation	47
17038587	8065771	LHN	CN-29	47
19045334	9585036	LHN	no official annotation	47
10209260	17437719	MB-FBN	FBN-18	47
11004239	8069478	LHN	LHN-17; CN-53	47
4680995	17806341	LHN	LHN-4; PL-2; noci 2nd_order PN	47
8203947	17952967	LHN	no official annotation	47
2988292	19046339	pre-DN-VNC	_Two-headed cobra	47
12667895	17425996	PN-somato	noci 2nd_order PN	47
12617396	3844799	PN	gustatory-external 2nd_order PN; gustatory-pharyngeal 2nd_order PN	47
8423405	11137808	LHN	CN-3	47
8539175	13988443	CN	CN-40	47
4433960	13806524	CN	no official annotation	47
8838927	17107661	MB-FFN	FFN-32	47
4422289	11605861	LHN	no official annotation	47
14319498	17942676	LHN	no official annotation	47
12670738	17847543	MB-FFN	FFN-31	47
17361757	12813847	LHN	CN-27	47
2979675	7422253	pre-DN-VNC	no official annotation	48
8167696	7429933	pre-DN-VNC	no official annotation	48
5745110	4127926	pre-DN-VNC	no official annotation	48
16096934	13049485	pre-DN-SEZ	no official annotation	48
no pair	10169396	KC	KC	49
no pair	8504660	KC	KC	49
no pair	8427677	KC	KC	49
16631248	no pair	KC	KC	49
16627950	no pair	KC	KC	49
no pair	16625432	KC	KC	49
16440704	no pair	KC	KC	49
16017113	no pair	KC	KC	49
no pair	4982172	KC	KC	49
no pair	9707941	KC	KC	49
15722306	no pair	KC	KC	49
15691114	no pair	KC	KC	49
no pair	8509987	KC	KC	49
14319960	no pair	KC	KC	49
14255342	no pair	KC	KC	49
no pair	677717	KC	KC	49
3819171	no pair	KC	KC	49
11691640	no pair	KC	KC	49
8318678	no pair	KC	KC	49
no pair	3522293	KC	KC	49
5033480	5700090	pre-DN-VNC	no official annotation	50
17804729	11050498	pre-DN-VNC	no official annotation	50
17729110	16399845	LHN	no official annotation	50
17360038	17378483	pre-DN-VNC	no official annotation	50
15608953	15632120	pre-DN-VNC	no official annotation	50
17360010	15638906	pre-DN-VNC	no official annotation	50
10885466	12548756	pre-DN-VNC	no official annotation	50
3060480	17380080	pre-DN-VNC	no official annotation	50
10282065	5946241	PN-somato	mechano-Ch 2nd_order PN	50
12371688	9811608	LHN	no official annotation	50
3048606	3009700	DN-VNC	no official annotation	50
10922020	17123466	LHN	no official annotation	50
10922928	3149791	pre-DN-VNC	no official annotation	50
2438653	10627239	pre-DN-VNC	no official annotation	50
9835169	9503203	sensory	respiratory	51
16424131	13167025	DN-SEZ	no official annotation	51
5671303	8696919	pre-DN-VNC	no official annotation	52
17360076	15655801	pre-DN-VNC	no official annotation	52
5764924	10947427	DN-SEZ	no official annotation	52
10716080	3595837	DN-VNC	no official annotation	52
10949382	16945771	ascending	mechano-Ch	52
3882998	11261332	DN-SEZ	no official annotation	52
15588711	10945795	DN-VNC	no official annotation	52
4400767	13751194	RGN	no official annotation	52
7227010	16115575	DN-VNC	no official annotation	52
6723364	10198121	PN-somato	noci 2nd_order PN	52
18058644	8939384	PN-somato	noci 2nd_order PN	52
16636860	11623145	pre-DN-VNC	no official annotation	52
16366055	17654645	pre-DN-VNC	no official annotation	52
16356967	10319019	PN-somato	Tel10; noci 2nd_order PN	52
10728323	2655798	DN-SEZ	no official annotation	52
15365184	5512988	DN-VNC	no official annotation	52
18149325	14757050	pre-DN-VNC	no official annotation	52
5763407	10945111	DN-VNC	no official annotation	52
2511238	3093284	ascending	A00c_a4; noci	52
17086412	17362538	pre-DN-VNC	no official annotation	52
3928574	5890323	RGN	no official annotation	52
9795662	15250080	DN-SEZ	no official annotation	52
10728318	3598000	DN-VNC	no official annotation	52
7694589	8271034	LN	no official annotation	52
8347907	5503982	pre-DN-VNC	no official annotation	52
8347720	18302610	pre-DN-VNC	no official annotation	52
5684940	7982324	DN-SEZ	no official annotation	52
8391330	5993765	DN-VNC	no official annotation	52
1042538	1690576	ascending	A00c_a6; noci	52
10609443	6114695	DN-VNC	no official annotation	52
1011675	15541944	sensory	gustatory-pharyngeal	52
6623049	17654634	LN	no official annotation	52
15676016	3058132	pre-DN-VNC	PL-7	52
9787859	11941255	DN-SEZ	no official annotation	52
17321919	4215611	DN-SEZ	no official annotation	52
6604203	2670619	DN-SEZ	no official annotation	52
17473163	16571210	DN-VNC	no official annotation	52
11003707	17525174	LN	no official annotation	53
4379603	8307514	LHN	no official annotation	53
16089738	9641919	CN	no official annotation	53
17047087	7431625	LHN	no official annotation	53
4391317	11826171	LHN	no official annotation	53
9207332	8305958	LHN	no official annotation	53
11051740	7421507	MB-FFN	FFN-13	53
9983417	17658884	pre-DN-VNC	no official annotation	53
7582489	7977834	LHN	no official annotation	53
13852833	9457719	MB-FBN	FB2N-4	53
2439134	4099900	LHN	no official annotation	53
10710503	18142558	LHN	no official annotation	53
5963873	4101621	LHN	no official annotation	53
3543931	13795090	PN	gustatory-external 2nd_order PN; gustatory-pharyngeal 2nd_order PN	53
12281339	9585013	LHN	no official annotation	53
11703922	16181377	LHN	LHN-16; CN-52	53
15343835	4114133	MB-FBN	FB2N-9	53
12356747	19857573	MB-FFN	FFN-11	53
14434314	13369670	LHN	no official annotation	53
16906721	5590611	PN	gustatory-external 2nd_order PN; gustatory-pharyngeal 2nd_order PN	53
12138418	8310087	LHN	CN-15	53
16386470	17013169	LHN	no official annotation	53
13206239	8847957	LHN	LHN-3	53
3945454	11637003	PN	FFN-4; FFN-5; gustatory-pharyngeal 2nd_order PN; gut 2nd_order PN; respiratory 2nd_order PN; mechano-II/III 2nd_order PN	54
3420915	3622234	PN	FFN-18; gustatory-pharyngeal 2nd_order PN; gut 2nd_order PN	54
3945394	3729504	PN	gut 2nd_order PN; mechano-II/III 2nd_order PN	54
9787933	867393	PN	gut 2nd_order PN	54
12479019	5560620	PN	FFN-17; gut 2nd_order PN	54
9006142	5783868	CN	no official annotation	54
3945225	3793681	PN	gut 2nd_order PN; mechano-II/III 2nd_order PN	54
13854190	5476653	pre-DN-SEZ	no official annotation	54
17176866	17176882	PN	FFN-12; gut 2nd_order PN; mechano-II/III 2nd_order PN	54
3945232	9841469	PN	FFN-4; FFN-5; gustatory-pharyngeal 2nd_order PN; gut 2nd_order PN	54
3157405	8752697	MB-FBN	FAN-1	55
8582134	8469124	LHN	no official annotation	55
8974428	9294475	LHN	no official annotation	55
10427055	17437725	LHN	no official annotation	55
16985194	15068806	PN-somato	mechano-Ch 2nd_order PN	55
11011058	2667061	CN	FFN-2	55
2142817	17415439	pre-DN-SEZ	no official annotation	56
16742642	8546775	pre-DN-SEZ	no official annotation	56
13395814	17756162	pre-DN-SEZ	no official annotation	56
9503414	13950464	PN-somato	mechano-II/III 2nd_order PN	56
17641913	13429045	LHN	no official annotation	56
4379508	3794023	LHN	no official annotation	56
3158123	15225589	LHN	no official annotation	56
9436520	20536322	pre-DN-SEZ	no official annotation	56
9372642	9842000	RGN	no official annotation	56
2439150	11851588	LHN	no official annotation	56
17423412	13038489	LHN	no official annotation	56
3814651	15732471	LHN	no official annotation	56
9524538	11946903	PN-somato	mechano-II/III 2nd_order PN	56
17927604	11605567	pre-DN-SEZ	no official annotation	56
4595609	19120853	ascending	mechano-II/III	56
3946432	2935173	LHN	_WS	56
3928522	16434842	RGN	no official annotation	56
4785242	2935198	LN	no official annotation	56
15421363	3299214	MBON	MBON-j1	57
7983899	7616956	MBIN	OAN-e1	57
15571194	3234817	LN	APL	57
3886356	5966099	MBIN	DAN-d1	57
12871993	4884579	MBIN	DAN-k1	57
17295912	16353832	MBIN	MBIN-b2	57
4381377	10673895	MBIN	DAN-g1	57
15592096	16240569	MBIN	DAN-c1	57
4381129	15404207	MBIN	MBIN-l1	57
8689674	8319311	MBIN	MBIN-b1	57
7901791	2506050	MBIN	DAN-f1	57
12475432	3890028	MBIN	MBIN-e2	57
7057894	6611894	MBIN	DAN-i1	57
4414163	4414184	MBIN	DAN-j1	57
4721538	8069365	LHN	no official annotation	58
5675990	15688523	pre-DN-VNC	no official annotation	58
11216417	8451818	CN	no official annotation	58
12389097	15674269	MB-FFN	FFN-10	58
2797480	13713529	pre-DN-VNC	no official annotation	58
17639784	17438424	CN	CN-9	58
16444758	17762417	pre-DN-SEZ	no official annotation	58
12868041	17340931	CN	CN-35	58
16444552	16339645	CN	CN-35	58
17360262	14758420	LN	no official annotation	58
16545179	14501257	pre-DN-VNC	no official annotation	58
17360296	14757992	LN	no official annotation	58
10875625	4067286	LHN	CN-26	58
8798010	4195012	MBON	MBON-h1; MBON-h2	59
16883909	4234009	MBON	MBON-b3	59
8877158	10163418	MBON	MBON-a1	59
16782830	9469519	MBON	MBON-b2	59
17147698	8094859	MBON	MBON-b1	59
16846805	18028397	MBON	MBON-k1	59
16223537	8980589	MBON	MBON-c1; CN-59	59
17355757	15617305	MBON	MBON-a2	59
8338584	4230749	MBON	MBON-h1; MBON-h2	59
7055857	4241237	MBON	MBON-d1	59
7802210	16797672	MBON	MBON-i1	59
5395823	11524047	MBON	MBON-g2	59
4401350	4598363	MBON	MBON-g1	59
10612094	12122924	MB-FBN	FBN-28; mechano-Ch 2nd_order PN	60
5938794	8310955	LHN	no official annotation	61
16442113	3814175	LHN	FFN-3	61
13197236	8075484	LN	FBN-17; CN-7	61
15766806	13863331	MB-FBN	FBN-15; LHN-12; CN-48	61
12299621	8034919	LHN	CN-17	61
11409587	17019327	CN	mechano-II/III 2nd_order PN	61
15566333	15568333	CN	PL-6	61
9015745	9583435	MB-FFN	FFN-14	61
16089743	10340880	LHN	no official annotation	61
11013351	11909406	LN	CN-11; FBN-12	61
2369444	10119916	LHN	no official annotation	61
9078240	7688300	pre-DN-VNC	no official annotation	61
16433696	19132527	pre-DN-SEZ	no official annotation	62
16428373	5369028	pre-DN-VNC	no official annotation	62
10523825	17455871	pre-DN-VNC	no official annotation	62
17777981	16685117	pre-DN-VNC	no official annotation	62
16348875	15601640	pre-DN-SEZ	no official annotation	62
10600188	8571259	pre-DN-VNC	no official annotation	62
16167914	13834125	pre-DN-VNC	no official annotation	62
10880408	10875178	pre-DN-VNC	no official annotation	62
5769582	9753418	PN-somato	noci 2nd_order PN	62
16468935	10781924	pre-DN-VNC	no official annotation	62
10842047	14914182	pre-DN-SEZ	no official annotation	62
9236708	9212816	CN	CN-23	62
10382686	16100103	LHN	no official annotation	62
16937815	13411525	CN	no official annotation	62
10842099	10882750	pre-DN-VNC	no official annotation	62
10400440	18264509	CN	no official annotation	62
17237305	14948339	CN	CN-18	62
17354414	3021609	pre-DN-VNC	no official annotation	62
10100020	1868538	pre-DN-VNC	no official annotation	62
18500915	16846902	CN	no official annotation	62
21300466	18644088	pre-DN-SEZ	no official annotation	62
15792643	15610774	pre-DN-VNC	no official annotation	62
10411574	17379420	DN-VNC	CN-28; PL-17	62
12782494	15585114	pre-DN-SEZ	no official annotation	62
16683883	5956787	RGN	no official annotation	63
11874130	10868477	sensory	respiratory	63
2138427	5038703	RGN	no official annotation	63
10563755	13535387	RGN	no official annotation	63
7476468	3762787	RGN	no official annotation	63
15639294	7571966	DN-VNC	no official annotation	63
4874953	5469039	RGN	no official annotation	63
16683943	7530253	RGN	no official annotation	63
1398253	15574199	sensory	gut	63
3926669	3727026	RGN	no official annotation	63
15770032	3556191	sensory	gut	63
3926438	3727004	RGN	no official annotation	63
3925724	5955853	RGN	no official annotation	63
5617164	10963761	sensory	respiratory	63
3915835	5638694	sensory	respiratory	63
15769419	15548107	sensory	gut	63
1367171	15559195	sensory	gut	63
3729496	3762317	DN-SEZ	no official annotation	63
40152	15573396	sensory	gut	63
5615961	5601924	RGN	no official annotation	63
1395971	15574231	sensory	gut	63
3926904	7529574	RGN	no official annotation	63
10418394	2260755	RGN	no official annotation	63
17150791	8712361	MB-FBN	CN-10; FAN-2	64
14082322	7840791	MBON	MBON-e1	64
16475849	16823703	MB-FBN	CN-25; FAN-12	64
15398730	6703240	MBON	MBON-n1	64
17176911	4575178	CN	CN-42	64
15253921	4598109	MBON	MBON-f1	64
14540633	4473922	MB-FBN	CN-36; FAN-4; PL-9	64
10702736	14206030	CN	CN-16	64
14541927	4235139	MBIN	MBIN-e1	64
7056904	17176927	pre-DN-SEZ	CN-30	64
12832017	19091931	MB-FFN	FFN-16	64
10202724	5480553	PN	FBN-3; gut 2nd_order PN	64
15810983	6699205	MBON	MBON-d2	64
15668309	17165711	MB-FBN	CN-14; FAN-11	64
17140424	9753530	CN	no official annotation	64
9109799	9074101	MBON	MBON-d3	64
16868923	17013073	MBON	MBON-o1; CN-60	64
11257084	7612147	LHN	LHN-20; CN-56	64
7540581	5516552	MB-FBN	FBN-13; mechano-Ch 2nd_order PN	64
10543751	11464638	CN	CN-4	64
8922644	8297018	MBON	MBON-e2	64
8078096	4514494	MB-FBN	CN-44; FAN-3	64
9409359	3913620	CN	CN-6	64
12478620	16318521	PN	gustatory-pharyngeal 2nd_order PN	64
11003660	16594509	MB-FBN	FBN-1	64
5321459	10809383	MB-FBN	CN-43; FBN-14	64
7910624	7897469	MBON	MBON-q1	64
15997666	15508735	sensory	gustatory-pharyngeal	65
17356442	16443509	pre-DN-VNC	no official annotation	65
16713227	17659014	DN-SEZ	no official annotation	65
8801736	6049565	pre-DN-VNC	PL-14	65
3944330	15732050	DN-SEZ	no official annotation	65
16935790	11359482	PN-somato	proprio 2nd_order PN	65
16383966	7371184	pre-DN-VNC	no official annotation	65
16545101	4812481	pre-DN-VNC	no official annotation	65
17728781	13644685	pre-DN-VNC	no official annotation	65
15431408	16714214	pre-DN-VNC	no official annotation	65
9787592	13191017	DN-SEZ	no official annotation	65
10797407	14760757	pre-DN-VNC	no official annotation	66
11329998	13365464	CN	no official annotation	66
10792617	11278919	pre-DN-VNC	no official annotation	66
16848475	17980792	MB-FBN	FB2N-17	66
17177103	17177115	MB-FFN	FFN-22	66
16492104	10617840	MB-FFN	FFN-40	66
14034311	5976168	DN-SEZ	no official annotation	66
19088042	8717042	CN	no official annotation	66
12279909	8471817	pre-DN-SEZ	no official annotation	66
7388340	15606239	pre-DN-SEZ	no official annotation	66
10583715	11306294	pre-DN-VNC	no official annotation	66
15568134	5973097	pre-DN-SEZ	no official annotation	66
13199414	11234536	MB-FFN	FFN-20	66
9428865	13674287	pre-DN-VNC	no official annotation	66
9527333	13210358	MB-FBN	FB2N-19	66
16051878	8951591	pre-DN-SEZ	no official annotation	66
3044500	6317793	DN-SEZ	no official annotation	66
10345590	15048530	pre-DN-SEZ	no official annotation	66
3946166	3620633	DN-VNC	no official annotation	66
5091874	9287906	MB-FBN	FB2N-15	66
15605301	15607335	pre-DN-SEZ	no official annotation	67
2597151	3158085	pre-DN-VNC	no official annotation	67
12299704	10768709	pre-DN-SEZ	no official annotation	67
17096642	16751955	MB-FFN	FFN-28	67
12233237	11528017	MB-FBN	FB2N-1	67
3931398	3793760	PN-somato	mechano-II/III 2nd_order PN	67
7557604	3276003	pre-DN-VNC	no official annotation	67
15576292	17384874	pre-DN-SEZ	no official annotation	67
12364717	11356523	pre-DN-SEZ	no official annotation	67
11073313	16347476	pre-DN-VNC	no official annotation	68
11079069	10986253	pre-DN-VNC	no official annotation	68
5754346	3764792	DN-VNC	_telegoro-1	68
5690425	19010160	DN-VNC	no official annotation	68
8047280	7587948	DN-VNC	no official annotation	68
17729335	8592501	pre-DN-VNC	no official annotation	68
5680013	17658978	DN-VNC	no official annotation	68
12654063	12990900	pre-DN-SEZ	no official annotation	68
5462159	6446394	DN-VNC	no official annotation	68
19166349	13167730	pre-DN-VNC	no official annotation	68
17280216	4337398	MB-FBN	FB2N-13	69
14539753	12962772	DN-SEZ	no official annotation	69
17315288	5326407	pre-DN-SEZ	no official annotation	69
8802069	4665627	MB-FFN	FFN-9	69
10918898	4228105	pre-DN-VNC	no official annotation	69
17813457	17083341	pre-DN-VNC	PL-24	69
9048462	10612630	MB-FFN	FFN-1	69
9072237	4201020	PN-somato	FFN-8; proprio 2nd_order PN	69
9251793	4190567	MB-FBN	FBN-20	69
9252296	4201555	MB-FBN	FB2N-10; proprio 2nd_order PN	69
18412747	17336347	PN-somato	proprio 2nd_order PN	69
17373283	10339991	CN	no official annotation	69
16933362	4234016	MB-FFN	FFN-41	69
15974183	15662776	CN	PL-8	69
11908619	8318813	CN	no official annotation	69
17177419	4227880	pre-DN-VNC	no official annotation	69
8052161	4152272	MB-FBN	FB2N-14	69
15629759	2659504	pre-DN-VNC	no official annotation	70
10018161	17379360	DN-SEZ	no official annotation	70
18458734	13775497	ascending	unknown modality	70
17359111	16316973	DN-SEZ	no official annotation	70
18123575	17543765	DN-VNC	no official annotation	70
18305433	17587730	DN-VNC	no official annotation	70
17827011	17654973	pre-DN-VNC	no official annotation	70
14638686	11891098	pre-DN-VNC	no official annotation	70
4110483	17587726	DN-VNC	no official annotation	70
12390459	19989037	PN-somato	proprio 2nd_order PN	70
12420377	13242252	pre-DN-VNC	no official annotation	70
17102002	1065967	DN-VNC	no official annotation	70
17354403	12030078	DN-VNC	no official annotation	70
10355356	5898284	pre-DN-VNC	no official annotation	70
16544712	5730322	pre-DN-VNC	no official annotation	70
13370624	14756440	pre-DN-VNC	no official annotation	70
5768240	1805418	pre-DN-SEZ	no official annotation	70
10382824	17297936	pre-DN-VNC	no official annotation	70
16937799	17654991	pre-DN-VNC	PL-16	70
18088813	17660233	pre-DN-VNC	no official annotation	70
17732346	17378648	DN-VNC	no official annotation	70
10018150	17379298	DN-VNC	no official annotation	70
6729443	17937991	pre-DN-VNC	no official annotation	70
10317031	2504517	pre-DN-VNC	no official annotation	70
8723983	16115255	DN-VNC	no official annotation	70
8142831	17655000	pre-DN-VNC	PL-15	70
20379247	17658602	pre-DN-VNC	no official annotation	70
17729347	20479904	pre-DN-VNC	no official annotation	70
16693923	17654967	pre-DN-VNC	no official annotation	70
17352824	13137623	pre-DN-VNC	no official annotation	70
17732334	16347786	DN-VNC	no official annotation	70
20316708	19167389	pre-DN-VNC	no official annotation	70
16928740	15560623	DN-VNC	no official annotation	70
8810141	12422355	pre-DN-VNC	no official annotation	70
19091995	18302931	pre-DN-VNC	no official annotation	70
17359501	13763548	DN-VNC	no official annotation	71
13818467	17813001	pre-DN-SEZ	no official annotation	71
17087885	17324711	DN-SEZ	no official annotation	71
13749806	14034206	DN-VNC	no official annotation	71
14723506	17850822	pre-DN-SEZ	no official annotation	71
17360266	14755393	pre-DN-VNC	no official annotation	71
6572414	13081886	DN-VNC	no official annotation	71
14586769	19048289	pre-DN-VNC	no official annotation	71
15514582	8826198	PN-somato	noci 2nd_order PN	71
14655602	15672269	pre-DN-VNC	no official annotation	71
3945136	13948718	pre-DN-VNC	no official annotation	71
18501001	1805669	pre-DN-VNC	no official annotation	71
11217208	5993001	DN-SEZ	no official annotation	71
12195879	20443598	PN-somato	noci 2nd_order PN	71
10449035	17658948	pre-DN-VNC	no official annotation	71
8070872	12422147	pre-DN-SEZ	no official annotation	71
16676038	13645610	DN-SEZ	no official annotation	71
19298644	17537254	DN-VNC	no official annotation	71
1980134	7982307	DN-VNC	no official annotation	71
12279941	17328632	pre-DN-SEZ	no official annotation	71
18023286	9753494	pre-DN-VNC	no official annotation	71
7130033	5996485	DN-SEZ	no official annotation	71
4901087	18133444	pre-DN-VNC	no official annotation	71
16361363	13953184	pre-DN-SEZ	no official annotation	71
16422727	20443571	pre-DN-VNC	no official annotation	71
16434560	17328580	pre-DN-SEZ	no official annotation	71
1961182	9177218	pre-DN-VNC	no official annotation	71
18035063	17937986	pre-DN-VNC	no official annotation	71
17729973	10870424	pre-DN-VNC	no official annotation	71
19298625	16154290	DN-VNC	no official annotation	71
11009492	17304269	DN-SEZ	no official annotation	71
5745929	16617920	pre-DN-VNC	no official annotation	71
4188290	5010581	DN-VNC	no official annotation	71
9351843	17990556	pre-DN-SEZ	no official annotation	71
17728922	9234420	DN-SEZ	no official annotation	71
11027071	3010486	pre-DN-VNC	no official annotation	71
8814524	17340973	PN-somato	proprio 2nd_order PN	72
17574013	9085808	pre-DN-VNC	no official annotation	72
12998937	14938436	ascending	proprio	72
17109286	6653450	pre-DN-SEZ	no official annotation	72
17975547	15018449	pre-DN-VNC	no official annotation	72
14522404	13774384	ascending	proprio	72
19881737	2505266	PN-somato	proprio 2nd_order PN	72
17110189	6182848	PN-somato	proprio 2nd_order PN	72
15315491	15556861	ascending	proprio	72
17110024	9037152	PN-somato	PL-3; proprio 2nd_order PN	72
3945246	19271710	LN	FB2N-6	73
16415910	9116228	pre-DN-VNC	no official annotation	73
11348509	3765735	pre-DN-VNC	no official annotation	73
9424902	3027876	DN-SEZ	no official annotation	73
16848587	14753815	pre-DN-VNC	no official annotation	73
6591182	6597872	LN	FB2N-11	73
3944626	16195633	DN-SEZ	no official annotation	73
10281116	10351681	MB-FFN	FFN-24	73
10872426	8572353	pre-DN-VNC	no official annotation	73
17176767	17176781	LN	FB2N-18	73
12551020	14756061	pre-DN-VNC	no official annotation	73
3945756	8566140	pre-DN-VNC	no official annotation	73
4274518	19156025	pre-DN-VNC	no official annotation	74
1646076	10276161	pre-DN-VNC	no official annotation	74
13743125	17854345	MB-FBN	CN-31; FBN-26; noci 2nd_order PN	74
11525714	12805363	MBIN	OAN-g1	74
14329745	19786464	CN	no official annotation	74
16026677	14495367	CN	no official annotation	74
12587013	9015568	LHN	CN-39	74
10758204	2650887	pre-DN-VNC	no official annotation	74
14493841	11361875	PN-somato	FFN-27; noci 2nd_order PN	74
16342197	12031406	pre-DN-VNC	no official annotation	74
14260575	16987409	MB-FBN	FAN-9	74
16464284	8184598	CN	no official annotation	74
6298455	6193472	pre-DN-VNC	no official annotation	74
11871574	11102156	CN	no official annotation	74
16445338	16350988	pre-DN-VNC	no official annotation	74
8993049	17867309	pre-DN-SEZ	no official annotation	74
11018254	15480928	MB-FBN	CN-13; FBN-6	75
8118947	14077615	MB-FBN	FBN-16	75
12398622	4103336	MB-FBN	FB2N-7	75
2966602	12704069	MB-FBN	CN-21; FBN-4	75
12262910	5738449	MB-FBN	CN-38; FAN-6	75
7053966	4214582	CN	no official annotation	75
14313750	11889676	MB-FBN	CN-12; FBN-8	75
18062678	7065182	LN	CN-20	75
16160495	8814922	MB-FBN	FB2N-16	75
15510288	6300434	MB-FFN	FFN-7	75
7026287	7980369	MB-FBN	FBN-23	75
9527522	14083681	MB-FBN	CN-19; FBN-9	75
9057998	14214039	CN	no official annotation	76
10323628	8370111	PN	respiratory 2nd_order PN	76
14071613	4411542	CN	CN-22	76
8540770	15488316	MB-FBN	FB2N-8	76
16385470	18098174	MB-FFN	FFN-23	76
9051960	17813006	CN	no official annotation	76
14071449	13953546	CN	no official annotation	76
14133114	17166682	LHN	no official annotation	76
9083312	14077179	MB-FBN	FB2N-2	76
15594113	15590555	pre-DN-SEZ	no official annotation	76
15522152	15548844	DN-VNC	no official annotation	77
16445073	15481779	pre-DN-VNC	no official annotation	77
19017386	8127390	pre-DN-VNC	no official annotation	77
16978882	14127447	MB-FFN	FFN-15	77
10596949	13411445	pre-DN-VNC	no official annotation	77
14617508	14680483	pre-DN-VNC	CN-34	77
17176808	17176819	MB-FFN	FFN-6	77
17360282	14754777	pre-DN-VNC	no official annotation	77
16444544	8981761	LHN	no official annotation	77
9480916	9077224	pre-DN-VNC	no official annotation	78
20151537	12474815	pre-DN-VNC	no official annotation	78
10017944	16913476	pre-DN-VNC	no official annotation	78
15468308	17330632	CN	no official annotation	78
17067625	16340011	pre-DN-VNC	no official annotation	78
18111410	4876839	pre-DN-VNC	no official annotation	78
9384504	5935744	pre-DN-VNC	no official annotation	78
10229852	16347283	PN-somato	noci 2nd_order PN	78
16340977	18232369	DN-SEZ	no official annotation	78
16340998	8007556	MB-FFN	FFN-25	78
16541149	10079731	PN-somato	noci 2nd_order PN	78
10234576	19090042	pre-DN-VNC	no official annotation	78
14621584	17355864	pre-DN-VNC	no official annotation	78
14492757	14656798	pre-DN-VNC	no official annotation	78
10581624	13564607	pre-DN-VNC	no official annotation	78
15722990	9604434	pre-DN-VNC	no official annotation	78
1679034	14374534	pre-DN-VNC	no official annotation	78
8357933	13764822	DN-SEZ	no official annotation	78
9239759	9034378	pre-DN-VNC	no official annotation	78
16931001	8709865	pre-DN-VNC	no official annotation	78
15055590	14492880	pre-DN-VNC	no official annotation	78
16851791	16340461	pre-DN-VNC	no official annotation	78
17728695	10367190	pre-DN-VNC	no official annotation	78
8864785	4617479	MB-FBN	FBN-7	79
15588620	7594047	MB-FBN	FBN-5	79
18035864	4411688	MB-FBN	FB2N-3	79
17300165	9848760	MB-FBN	FAN-5	79
15623649	20443457	PN	FB2N-12; gustatory-pharyngeal 2nd_order PN	79
14073503	5669107	CN	no official annotation	79
14158399	17784367	MB-FBN	FB2N-21	79
12789813	16405545	CN	no official annotation	79
14342744	15618614	CN	no official annotation	80
12199095	17435678	MB-FFN	FFN-35	80
16950097	4847079	pre-DN-VNC	no official annotation	80
7005145	7590264	DN-VNC	no official annotation	80
14579509	13835439	pre-DN-VNC	no official annotation	80
16435325	8995807	PN	gustatory-external 2nd_order PN	80
16547268	15732485	pre-DN-SEZ	no official annotation	80
15897280	2669844	DN-VNC	no official annotation	80
5902352	5936935	pre-DN-VNC	no official annotation	80
17000062	17755491	pre-DN-VNC	no official annotation	80
4408397	4199033	MB-FBN	FAN-8	81
18500988	14334367	pre-DN-SEZ	no official annotation	81
17276867	6611100	CN	CN-41	81
9062992	8792477	MB-FBN	FBN-21	81
11003551	17913199	PN-somato	noci 2nd_order PN	81
17177005	8019816	MB-FBN	FB2N-5	81
9238937	9103732	MB-FBN	FAN-10	81
9064208	5934511	MB-FBN	FBN-19	81
17016974	4022539	MBON	MBON-m1; CN-62	82
15741865	6290724	MB-FBN	CN-32; FBN-10	82
14000746	16699958	MB-FBN	CN-33; FAN-7	82
11017761	16178283	MBON	MBON-p1; CN-61	82
9141404	16691937	MB-FBN	CN-37; FBN-2	82
11600886	7980189	CN	CN-24	82
7335439	5500958	DN-VNC	no official annotation	83
4453485	2283495	RGN	no official annotation	83
3281684	15202263	RGN	no official annotation	83
10059655	11639192	DN-SEZ	no official annotation	83
4506509	2852273	RGN	no official annotation	83
7338309	17352470	DN-SEZ	no official annotation	83
3498479	3414508	DN-SEZ	no official annotation	83
4523584	2659386	RGN	no official annotation	83
4523803	13793212	RGN	no official annotation	83
10329208	3561724	RGN	no official annotation	83
17776982	6554358	DN-SEZ	no official annotation	83
6978585	5869204	RGN	no official annotation	83
6445994	3436420	DN-SEZ	no official annotation	83
13744425	2340336	sensory	gut	83
12634154	2357110	RGN	no official annotation	83
7005184	7569260	DN-VNC	no official annotation	83
3046503	2355126	RGN	no official annotation	83
2284021	2456826	sensory	gut	83
10459723	13535380	RGN	no official annotation	83
12252572	16651566	pre-DN-VNC	no official annotation	84
17105218	9067063	pre-DN-VNC	PL-18	84
17383431	9532295	pre-DN-VNC	no official annotation	84
11303036	15823055	pre-DN-VNC	no official annotation	84
20421224	17466463	pre-DN-VNC	no official annotation	84
16635345	5859372	pre-DN-VNC	no official annotation	84
16992171	17356024	pre-DN-VNC	no official annotation	84
9237734	15800115	pre-DN-VNC	no official annotation	84
16562142	15894278	DN-VNC	no official annotation	84
17053270	5319633	DN-VNC	no official annotation	84
18485293	17647621	DN-VNC	no official annotation	84
18267838	4173633	pre-DN-VNC	no official annotation	84
14241490	16924423	pre-DN-VNC	no official annotation	84
18106257	17031293	PN-somato	mechano-Ch 2nd_order PN; proprio 2nd_order PN	84
10240382	5895651	pre-DN-VNC	no official annotation	84
16547292	15732497	pre-DN-VNC	no official annotation	84
15525711	9068346	pre-DN-VNC	no official annotation	84
10921106	16388736	DN-VNC	no official annotation	85
11625573	18545747	pre-DN-VNC	no official annotation	85
16345627	16671014	pre-DN-VNC	PL-22	85
6623089	17897230	pre-DN-VNC	no official annotation	85
12935706	16852421	pre-DN-VNC	no official annotation	85
14726012	9091922	pre-DN-VNC	no official annotation	85
14726069	5805651	pre-DN-VNC	no official annotation	85
14999928	4591713	pre-DN-VNC	PL-21	85
15028907	11362589	PN-somato	proprio 2nd_order PN	85
4966994	16578252	pre-DN-VNC	PL-23	85
9235545	17435815	pre-DN-VNC	no official annotation	85
10728328	18464581	DN-VNC	no official annotation	85
16937395	9519425	pre-DN-VNC	no official annotation	85
9594273	16934932	pre-DN-VNC	PL-20	85
16545264	5164129	pre-DN-VNC	no official annotation	85
15539984	8271875	pre-DN-VNC	no official annotation	85
12928099	15474790	CN	no official annotation	85
8025665	6190181	pre-DN-VNC	no official annotation	85
9961098	4311241	pre-DN-VNC	no official annotation	85
10248031	17380319	pre-DN-VNC	no official annotation	85
9870483	12935696	CN	PL-12	85
10238739	5893912	pre-DN-VNC	no official annotation	85
13714311	8710444	pre-DN-VNC	no official annotation	85
9612903	17535542	pre-DN-SEZ	no official annotation	85
18538744	11362334	pre-DN-VNC	no official annotation	85
17110007	6188181	pre-DN-VNC	no official annotation	85
17108278	9051500	PN-somato	noci 2nd_order PN	85
9714476	16709072	pre-DN-VNC	no official annotation	85
10447988	16540741	pre-DN-VNC	no official annotation	85
18566361	16471422	pre-DN-VNC	no official annotation	85
10728333	13557064	DN-VNC	no official annotation	85
9429085	17247877	pre-DN-SEZ	no official annotation	86
5760480	4127096	pre-DN-VNC	no official annotation	86
17353986	18604097	DN-VNC	no official annotation	86
8801715	19092010	pre-DN-VNC	no official annotation	86
12736001	15155348	pre-DN-VNC	no official annotation	86
14651659	13760954	DN-VNC	no official annotation	86
7439913	15934458	DN-VNC	no official annotation	86
16863538	20443362	pre-DN-VNC	no official annotation	86
16547297	15589738	pre-DN-VNC	no official annotation	86
12420898	5162462	pre-DN-VNC	no official annotation	86
16561660	13652117	DN-VNC	PL-19	86
17075832	14039007	DN-VNC	no official annotation	86
17358891	19190681	DN-VNC	no official annotation	86
3564452	3571478	ascending	unknown modality	86
20139548	17380345	DN-SEZ	no official annotation	86
15512404	5786898	pre-DN-VNC	no official annotation	87
1622901	6156152	DN-VNC	no official annotation	87
11841664	5856647	pre-DN-VNC	no official annotation	87
10682660	16856539	MB-FBN	FBN-22	87
11468088	4188325	pre-DN-VNC	no official annotation	87
12598741	15706875	pre-DN-VNC	no official annotation	87
15512408	4917442	pre-DN-VNC	no official annotation	87
7057730	4017464	pre-DN-VNC	no official annotation	87
16327998	17173852	pre-DN-VNC	no official annotation	87
16545113	15732503	pre-DN-VNC	no official annotation	87
7058243	15478720	MB-FFN	FFN-26	87
5681132	7574701	MB-FBN	FBN-25	87
16561284	17173922	PN-somato	noci 2nd_order PN	87
16427492	4180774	MB-FBN	FBN-24	87
4324567	15732509	pre-DN-VNC	no official annotation	87
16952691	5052370	DN-VNC	no official annotation	87
17448356	13675374	pre-DN-VNC	no official annotation	87
16851577	16950798	DN-VNC	no official annotation	87
16950121	4849988	PN-somato	proprio 2nd_order PN	87
17022668	12474164	DN-VNC	no official annotation	87
16950115	6609380	pre-DN-VNC	no official annotation	87
15513540	5790355	pre-DN-VNC	no official annotation	87
5870071	4144377	MB-FBN	FBN-27	87
9154024	16947349	pre-DN-VNC	no official annotation	87
16547281	13722900	pre-DN-VNC	no official annotation	87
13736919	17877682	DN-VNC	no official annotation	88
16547287	5167842	pre-DN-VNC	no official annotation	88
18058793	14588375	DN-VNC	no official annotation	88
17732256	17656886	DN-VNC	no official annotation	88
17732311	5995125	DN-VNC	no official annotation	88
16675987	13646473	DN-VNC	no official annotation	88
18305476	13007383	DN-SEZ	no official annotation	88
18695745	17587734	DN-SEZ	no official annotation	88
17777031	15672263	DN-VNC	no official annotation	88
17736755	15964206	DN-VNC	no official annotation	88
11013583	17589475	DN-VNC	no official annotation	88
4206755	7124156	ascending	noci	88
20556072	17025508	DN-VNC	no official annotation	88
16972043	4507955	MB-FFN	FFN-36	88
8059283	14913093	ascending	proprio	88
20172310	9521722	LN	no official annotation	88
17736748	17639824	DN-VNC	no official annotation	88
16952671	6154200	DN-VNC	no official annotation	88
16952648	5900426	DN-VNC	no official annotation	88
7955278	12026822	DN-SEZ	no official annotation	88
16852622	16950767	DN-VNC	no official annotation	89
16952665	6154921	DN-VNC	no official annotation	89
16856617	16561429	LN	no official annotation	89
10473853	16355225	pre-DN-VNC	no official annotation	89
10756813	2648254	DN-SEZ	no official annotation	89
11022546	17663944	pre-DN-VNC	no official annotation	89
16856369	4185530	PN-somato	proprio 2nd_order PN	89
17360404	4390116	pre-DN-VNC	no official annotation	89
16670540	16950443	DN-VNC	no official annotation	89
16952642	6155577	DN-VNC	no official annotation	89
17736641	20911955	DN-VNC	no official annotation	89
11876076	15674282	pre-DN-VNC	no official annotation	89
15516413	5816138	pre-DN-VNC	no official annotation	89
17358864	13842372	DN-SEZ	no official annotation	89
18929470	6700147	DN-VNC	no official annotation	89
18076102	17654514	DN-VNC	no official annotation	89
19835787	17380309	pre-DN-VNC	no official annotation	89
15995958	18080008	pre-DN-VNC	no official annotation	89
4324479	19950281	pre-DN-VNC	no official annotation	89
17736654	20911961	DN-VNC	no official annotation	89
13028455	4142619	pre-DN-VNC	no official annotation	89
17809869	17654519	DN-SEZ	no official annotation	89
7025831	5782947	pre-DN-VNC	no official annotation	89
9423829	9057043	MB-FBN	FBN-11	90
3979181	5794678	DN-VNC	no official annotation	91
7700444	16910799	pre-DN-VNC	no official annotation	91
17165755	13727202	DN-VNC	no official annotation	91
9061235	13836327	CN	no official annotation	91
10964258	17357979	pre-DN-VNC	PL-13	91
11476614	18084995	MB-FBN	FB2N-20	91
15525794	9069084	pre-DN-VNC	no official annotation	91
15005403	15894178	DN-VNC	no official annotation	91
16667306	16520950	DN-VNC	no official annotation	91
4749004	17323054	pre-DN-VNC	no official annotation	91
16667592	16950550	DN-VNC	no official annotation	91
16560178	9068024	pre-DN-VNC	no official annotation	91
16561224	6702943	DN-SEZ	no official annotation	91
16852589	6610913	pre-DN-SEZ	no official annotation	91
19361427	16950354	DN-VNC	no official annotation	91
7025064	8161142	pre-DN-VNC	no official annotation	92
16851496	16339338	DN-VNC	no official annotation	92
16851718	9097065	pre-DN-VNC	no official annotation	92
10553248	8496618	DN-VNC	no official annotation	92
1678567	6153877	DN-VNC	no official annotation	92
18551732	8161148	pre-DN-VNC	no official annotation	92
17454636	15467736	pre-DN-VNC	no official annotation	92
17015609	8790590	MB-FFN	FFN-38	no cluster
no pair	15542199	sensory	gustatory-pharyngeal	no cluster
no pair	8199012	sensory	gustatory-pharyngeal	no cluster
15713206	15629888	sensory	gustatory-external	no cluster
15998319	15594038	sensory	gustatory-pharyngeal	no cluster
5120990	4044654	sensory	gustatory-external	no cluster
15998913	15508475	sensory	gustatory-pharyngeal	no cluster
15998899	15605657	sensory	gustatory-pharyngeal	no cluster
