# Supplementary material for: The connectome of an insect brain
Source: Science. Author manuscript; Available in PMC 2023 May 16. (PMC7614541; doi:10.1126/science.add9330)
Supplement: Supplementary Data S3 [file EMS175448-supplement-Supplementary_Data_S3.csv]

skid	celltype	axonIO_ratio
7616956	MBINs	3.162790698
7983899	MBINs	2.652941176
8318678	KCs	1.710526316
10673895	MBINs	1.615044248
4381377	MBINs	1.5
8814524	PNs-somato	1.409090909
8319311	MBINs	1.388888889
17354414	pre-DN-VNCs	1.32
8271034	LNs	1.307692308
17340973	PNs-somato	1.304878049
15722306	KCs	1.243902439
3021609	pre-DN-VNCs	1.21875
8689674	MBINs	1.182539683
13564607	pre-DN-VNCs	1.156862745
4414163	MBINs	1.112531969
17173852	pre-DN-VNCs	1.075313808
17295912	MBINs	1.072847682
4982172	KCs	1.051282051
16327998	pre-DN-VNCs	1.017467249
12475432	MBINs	1.010600707
677717	KCs	1
10581624	pre-DN-VNCs	1
15404207	MBINs	0.993865031
16353832	MBINs	0.98013245
4570270	LNs	0.977272727
12871993	MBINs	0.974860335
14319960	KCs	0.973684211
15592096	MBINs	0.964125561
4414184	MBINs	0.944071588
8427677	KCs	0.943661972
11691640	KCs	0.931034483
14255342	KCs	0.927536232
8480418	LNs	0.9
5474852	LNs	0.895424837
19167389	pre-DN-VNCs	0.890625
3522293	KCs	0.8875
4116174	DN-SEZs	0.885714286
10018260	LHNs	0.880701754
9847388	KCs	0.878504673
17379372	LHNs	0.873303167
4884579	MBINs	0.871111111
17173922	PNs-somato	0.845849802
7897469	MBONs	0.845744681
15734988	KCs	0.843283582
16625432	KCs	0.836734694
4381129	MBINs	0.831578947
8504660	KCs	0.820754717
16475849	MB-FBNs	0.819444444
16561284	PNs-somato	0.814345992
7851153	PNs	0.8
3819171	KCs	0.791208791
7838405	KCs	0.784810127
17591442	LNs	0.775147929
7901791	MBINs	0.769662921
10169396	KCs	0.763636364
15539984	pre-DN-VNCs	0.741573034
3347834	KCs	0.740458015
16823703	MB-FBNs	0.737704918
2506050	MBINs	0.737623762
16440704	KCs	0.735632184
16017113	KCs	0.726315789
8203947	LHNs	0.725888325
16631248	KCs	0.723214286
7910624	MBONs	0.719211823
8700125	LNs	0.714285714
9730873	KCs	0.712121212
16240569	MBINs	0.711934156
19091995	pre-DN-VNCs	0.710526316
9707941	KCs	0.704081633
5836181	KCs	0.704
5835815	KCs	0.702380952
8271875	pre-DN-VNCs	0.692307692
20316708	pre-DN-VNCs	0.689655172
14756000	PNs	0.686956522
8161148	pre-DN-VNCs	0.682080925
15691114	KCs	0.675324675
8864096	KCs	0.666666667
16089743	LHNs	0.663212435
8924186	KCs	0.663043478
10865025	DN-SEZs	0.654471545
7057894	MBINs	0.650831354
16627950	KCs	0.646017699
16015738	KCs	0.64028777
3890028	MBINs	0.636363636
14519048	KCs	0.632432432
7196392	KCs	0.628140704
6611894	MBINs	0.626530612
19092010	pre-DN-VNCs	0.625
3926438	RGNs	0.625
3234817	LNs	0.623214286
9714476	pre-DN-VNCs	0.619631902
9897223	KCs	0.616438356
17952967	LHNs	0.615384615
4241192	KCs	0.609756098
8393981	KCs	0.608391608
7868195	KCs	0.605734767
8835968	KCs	0.604790419
9531722	KCs	0.604026846
8419602	KCs	0.603960396
11785627	KCs	0.6
8068173	KCs	0.599118943
7690945	KCs	0.597701149
8248706	KCs	0.592857143
16939375	KCs	0.590163934
12217572	KCs	0.59
8274902	KCs	0.587443946
9813188	KCs	0.587378641
3886356	MBINs	0.586283186
16630024	KCs	0.585106383
3497901	KCs	0.583892617
29	KCs	0.573684211
3587612	KCs	0.570552147
17125520	LHNs	0.570135747
2775707	PNs	0.567567568
7829784	KCs	0.567251462
8997281	KCs	0.567010309
5836197	KCs	0.563342318
8509987	KCs	0.560606061
12726582	KCs	0.558139535
7980369	MB-FBNs	0.556962025
7026287	MB-FBNs	0.55625
8066542	KCs	0.556064073
15571194	LNs	0.554216867
5966099	MBINs	0.550102249
6702830	KCs	0.548571429
7600311	LNs	0.547619048
14214039	CNs	0.547058824
7891312	KCs	0.54245283
4201555	MB-FBNs	0.538860104
17147410	KCs	0.532786885
4665186	LNs	0.532019704
3819157	KCs	0.52972973
5164129	pre-DN-VNCs	0.526627219
16545264	pre-DN-VNCs	0.525714286
8263140	KCs	0.524793388
8922644	MBONs	0.522167488
9252296	MB-FBNs	0.520833333
4415241	KCs	0.520426288
15861524	KCs	0.519337017
9983191	KCs	0.518518519
16631222	KCs	0.518248175
16629931	KCs	0.515789474
8559607	KCs	0.51417004
12839441	LHNs	0.511764706
14522124	KCs	0.509433962
8118474	KCs	0.504553734
8850802	KCs	0.504081633
10259967	KCs	0.503448276
5937084	KCs	0.502835539
5993001	DN-SEZs	0.5
8263285	KCs	0.5
8262372	KCs	0.498989899
5836387	KCs	0.497737557
16444327	KCs	0.496774194
16630941	KCs	0.495702006
8177991	KCs	0.494505495
3664102	KCs	0.491304348
16366055	pre-DN-VNCs	0.488372093
12390459	PNs-somato	0.487179487
8513389	KCs	0.487179487
7897051	LNs	0.486486486
4117305	KCs	0.486263736
7828725	KCs	0.486238532
15488316	MB-FBNs	0.483516484
17671219	LNs	0.483516484
5681132	MB-FBNs	0.482269504
12868041	CNs	0.482051282
15662776	CNs	0.481927711
10340880	LHNs	0.480446927
15639294	DN-VNCs	0.480314961
18551732	pre-DN-VNCs	0.478599222
5835799	KCs	0.477900552
8102935	LNs	0.476923077
16440649	KCs	0.476190476
14460113	KCs	0.475490196
7941642	LNs	0.475
15894178	DN-VNCs	0.470899471
14541927	MBINs	0.468531469
8297018	MBONs	0.465517241
13137623	pre-DN-VNCs	0.465116279
9927082	PNs	0.464285714
17654645	pre-DN-VNCs	0.463414634
16039470	KCs	0.463356974
15732471	LHNs	0.463157895
12371688	LHNs	0.462809917
8198513	LNs	0.462321792
12026822	DN-SEZs	0.462068966
4414426	KCs	0.460122699
15722867	KCs	0.459649123
16720240	KCs	0.458823529
16709072	pre-DN-VNCs	0.458333333
16667306	DN-VNCs	0.458333333
4444354	KCs	0.456756757
16210988	KCs	0.456521739
8413663	KCs	0.456338028
5836035	KCs	0.455555556
16547281	pre-DN-VNCs	0.454976303
17340931	CNs	0.453658537
3347708	KCs	0.453539823
16438190	KCs	0.451923077
4247099	LNs	0.450310559
4235139	MBINs	0.449101796
4114133	MB-FBNs	0.447619048
7840203	KCs	0.446640316
9889095	KCs	0.444444444
4227544	KCs	0.443820225
8540770	MB-FBNs	0.441176471
13634759	PNs	0.440789474
5019924	KCs	0.439429929
14898295	KCs	0.438502674
9609048	KCs	0.433333333
9809626	KCs	0.432773109
5836206	KCs	0.429166667
9583435	MB-FFNs	0.429042904
9556700	KCs	0.428884026
16977881	KCs	0.428571429
12367135	pre-DN-VNCs	0.428571429
4134539	KCs	0.428571429
9585013	LHNs	0.425837321
9766793	KCs	0.425692695
8891315	KCs	0.42519685
4230061	KCs	0.424187726
18302931	pre-DN-VNCs	0.422680412
6704232	KCs	0.419213974
9525492	KCs	0.418848168
5836163	KCs	0.418552036
13751194	RGNs	0.416666667
16627773	KCs	0.416058394
8798010	MBONs	0.415282392
7571966	DN-VNCs	0.414634146
7187384	KCs	0.414211438
10079731	PNs-somato	0.413533835
9078240	pre-DN-VNCs	0.413333333
11813287	KCs	0.412663755
7055857	MBONs	0.412556054
9057998	CNs	0.411764706
16627861	KCs	0.410614525
13953184	pre-DN-SEZs	0.408163265
9015745	MB-FFNs	0.408163265
6143930	pre-DN-VNCs	0.407673861
4229950	KCs	0.405844156
12928099	CNs	0.405405405
8198416	LNs	0.404006678
3814651	LHNs	0.403361345
4230739	KCs	0.403263403
14127447	MB-FFNs	0.400862069
15722990	pre-DN-VNCs	0.398373984
7941652	LNs	0.397959184
13722900	pre-DN-VNCs	0.397905759
8177199	LHNs	0.397727273
7335439	DN-VNCs	0.397260274
11725127	KCs	0.393822394
8318813	CNs	0.392857143
16978882	MB-FFNs	0.392561983
4127707	LHNs	0.392156863
5786898	pre-DN-VNCs	0.392156863
8347720	pre-DN-VNCs	0.392156863
7058243	MB-FFNs	0.391472868
16541149	PNs-somato	0.388888889
11725803	KCs	0.38791423
19989037	PNs-somato	0.386046512
16014701	PNs-somato	0.385245902
16683943	RGNs	0.384615385
15566333	CNs	0.383084577
8939384	PNs-somato	0.382716049
16856617	LNs	0.382113821
16629757	KCs	0.381909548
2650887	pre-DN-VNCs	0.380530973
16850888	KCs	0.37947494
3820148	LNs	0.378378378
16630264	KCs	0.376963351
16630385	KCs	0.376906318
15343835	MB-FBNs	0.374331551
20172310	LNs	0.373333333
17356454	DN-SEZs	0.373134328
19298644	DN-VNCs	0.368421053
15474790	CNs	0.368421053
8262302	KCs	0.367383513
12089601	PNs	0.367346939
10167116	DN-SEZs	0.366972477
10056280	KCs	0.366602687
17454636	pre-DN-VNCs	0.366336634
4311241	pre-DN-VNCs	0.366120219
12262910	MB-FBNs	0.365384615
5051342	KCs	0.365296804
16571210	DN-VNCs	0.364238411
9201911	LHNs	0.363636364
17352824	pre-DN-VNCs	0.362318841
16627838	KCs	0.361173815
8801715	pre-DN-VNCs	0.36097561
16856369	PNs-somato	0.36
15974183	CNs	0.36
9384504	pre-DN-VNCs	0.359447005
14540633	MB-FBNs	0.359430605
15517247	pre-DN-VNCs	0.358974359
10583715	pre-DN-VNCs	0.35862069
4412036	KCs	0.357651246
8821758	PNs-somato	0.357142857
11691603	KCs	0.355640535
15478720	MB-FFNs	0.355263158
12299621	LHNs	0.354740061
12281339	LHNs	0.354285714
17357979	pre-DN-VNCs	0.354005168
16339645	CNs	0.353448276
6154200	DN-VNCs	0.353383459
7574701	MB-FBNs	0.353333333
7982896	LHNs	0.352173913
9236708	CNs	0.351648352
14898816	KCs	0.350943396
8865199	KCs	0.349019608
7786053	KCs	0.348571429
4195012	MBONs	0.347826087
2920061	LNs	0.347222222
8247641	LNs	0.346534653
4591713	pre-DN-VNCs	0.346405229
11838242	PNs	0.345454545
7694589	LNs	0.34375
16087799	PNs	0.342105263
16906721	PNs	0.340909091
9051960	CNs	0.340248963
4227304	KCs	0.340206186
16560178	pre-DN-VNCs	0.34006734
9796812	KCs	0.340036563
8034919	LHNs	0.339393939
17083341	pre-DN-VNCs	0.339181287
4473922	MB-FBNs	0.33908046
5746180	pre-DN-VNCs	0.338983051
16629788	KCs	0.338862559
7980189	CNs	0.338461538
4575178	CNs	0.338461538
17108278	PNs-somato	0.337209302
9051500	PNs-somato	0.337209302
8307514	LHNs	0.335714286
8037197	LNs	0.335025381
18035864	MB-FBNs	0.33431085
17360010	pre-DN-VNCs	0.333333333
16561429	LNs	0.333333333
5590611	PNs	0.333333333
4412315	KCs	0.332552693
13849557	pre-DN-VNCs	0.331592689
17728605	DN-SEZs	0.330275229
3232808	LHNs	0.329896907
14514597	LHNs	0.328431373
8078096	MB-FBNs	0.328042328
3793760	PNs-somato	0.327160494
4749004	pre-DN-VNCs	0.326923077
11841664	pre-DN-VNCs	0.326530612
8338584	MBONs	0.326315789
16435965	KCs	0.326039387
16631114	KCs	0.325870647
8273369	LNs	0.325842697
9068024	pre-DN-VNCs	0.325688073
17328580	pre-DN-SEZs	0.325581395
4411505	KCs	0.325443787
5395823	MBONs	0.325358852
3414508	DN-SEZs	0.324909747
11051740	MB-FFNs	0.324041812
8118929	PNs	0.323529412
4241237	MBONs	0.323232323
16347476	pre-DN-VNCs	0.322580645
16181377	LHNs	0.322115385
14726069	pre-DN-VNCs	0.321192053
16434560	pre-DN-SEZs	0.320987654
5936935	pre-DN-VNCs	0.320610687
17384874	pre-DN-SEZs	0.320224719
8159396	DN-SEZs	0.319796954
9294475	LHNs	0.319277108
8138616	LHNs	0.318965517
15721919	KCs	0.318734793
9251793	MB-FBNs	0.3183391
7056904	pre-DN-SEZs	0.317757009
18292832	LHNs	0.317460317
14680483	pre-DN-VNCs	0.317073171
8161142	pre-DN-VNCs	0.316091954
4393350	PNs-somato	0.315789474
17013169	LHNs	0.315789474
9109799	MBONs	0.314893617
17776982	DN-SEZs	0.314814815
17658884	pre-DN-VNCs	0.311688312
3539170	DN-SEZs	0.31097561
19508873	DN-VNCs	0.310810811
5516552	MB-FBNs	0.310606061
15590555	pre-DN-SEZs	0.30952381
17813457	pre-DN-VNCs	0.309352518
3815483	LHNs	0.309090909
17877682	DN-VNCs	0.309090909
9983417	pre-DN-VNCs	0.309090909
10017944	pre-DN-VNCs	0.309012876
7431625	LHNs	0.308943089
11703922	LHNs	0.308457711
16335254	pre-DN-VNCs	0.308411215
12000033	DN-SEZs	0.307692308
15250080	DN-SEZs	0.307377049
16913476	pre-DN-VNCs	0.30726257
9792178	LNs	0.306930693
16058860	KCs	0.306905371
2921933	LNs	0.306010929
17777031	DN-VNCs	0.305439331
7955278	DN-SEZs	0.305263158
5321459	MB-FBNs	0.304945055
4190567	MB-FBNs	0.303571429
12252572	pre-DN-VNCs	0.303030303
15481779	pre-DN-VNCs	0.302884615
4230749	MBONs	0.302788845
7338309	DN-SEZs	0.302325581
7394271	LNs	0.30212766
9641919	CNs	0.301507538
15617305	MBONs	0.301449275
16178283	MBONs	0.301169591
5859372	pre-DN-VNCs	0.300970874
16115575	DN-VNCs	0.300395257
17379360	DN-SEZs	0.3
9445876	LNs	0.3
10018161	DN-SEZs	0.3
15684934	PNs-somato	0.3
4379603	LHNs	0.3
3299214	MBONs	0.3
14133114	LHNs	0.299363057
10922928	pre-DN-VNCs	0.299145299
10682660	MB-FBNs	0.299065421
7688300	pre-DN-VNCs	0.298850575
16361363	pre-DN-SEZs	0.29787234
8231264	LNs	0.297687861
4401350	MBONs	0.29707113
8262503	KCs	0.296836983
14241490	pre-DN-VNCs	0.296774194
8348277	pre-DN-VNCs	0.296296296
10758204	pre-DN-VNCs	0.296178344
11891098	pre-DN-VNCs	0.295774648
9457719	MB-FBNs	0.294117647
17814107	DN-SEZs	0.294117647
4518546	KCs	0.293981481
9961098	pre-DN-VNCs	0.293577982
9521722	LNs	0.293103448
8019816	MB-FBNs	0.292397661
14948339	CNs	0.292237443
17315288	pre-DN-SEZs	0.292134831
9034378	pre-DN-VNCs	0.291970803
15594113	pre-DN-SEZs	0.291814947
15512404	pre-DN-VNCs	0.291479821
17537254	DN-VNCs	0.290780142
15431408	pre-DN-VNCs	0.290598291
9212816	CNs	0.289473684
10792617	pre-DN-VNCs	0.289473684
16089738	CNs	0.287356322
15421363	MBONs	0.287197232
19857577	pre-DN-VNCs	0.285714286
16950115	pre-DN-VNCs	0.284671533
858479	DN-SEZs	0.284313725
16472086	PNs-somato	0.284210526
16485518	PNs-somato	0.283950617
7421507	MB-FFNs	0.283842795
17980792	MB-FBNs	0.283783784
17591687	LHNs	0.283783784
15668309	MB-FBNs	0.28358209
7612147	LHNs	0.283298097
3498479	DN-SEZs	0.283276451
16386470	LHNs	0.283261803
19611917	LHNs	0.283185841
17360254	PNs-somato	0.283018868
12233237	MB-FBNs	0.282868526
16935790	PNs-somato	0.282828283
17237305	CNs	0.282786885
16924423	pre-DN-VNCs	0.282608696
13852833	MB-FBNs	0.281954887
14206030	CNs	0.281690141
4411688	MB-FBNs	0.281609195
17047087	LHNs	0.28125
4154421	PNs	0.280612245
15676016	pre-DN-VNCs	0.280254777
8981761	LHNs	0.279761905
11528017	MB-FBNs	0.279352227
16846902	CNs	0.278947368
13365464	CNs	0.278606965
10710503	LHNs	0.278409091
17355757	MBONs	0.278177458
2355126	RGNs	0.277777778
15467736	pre-DN-VNCs	0.277227723
12366224	pre-DN-VNCs	0.277108434
18500915	CNs	0.27672956
7005184	DN-VNCs	0.276315789
18929470	DN-VNCs	0.276119403
10781924	pre-DN-VNCs	0.276102088
9795662	DN-SEZs	0.275700935
8069432	PNs	0.275700935
16574328	PNs-somato	0.275229358
10918898	pre-DN-VNCs	0.275132275
6445994	DN-SEZs	0.274576271
4966994	pre-DN-VNCs	0.272340426
11359482	PNs-somato	0.27173913
18598859	LNs	0.271676301
14083681	MB-FBNs	0.271653543
13953546	CNs	0.271551724
12598741	pre-DN-VNCs	0.271255061
7982307	DN-VNCs	0.271186441
14757992	LNs	0.271084337
14726012	pre-DN-VNCs	0.270491803
3931398	PNs-somato	0.270072993
13411445	pre-DN-VNCs	0.269911504
17036160	PNs	0.26984127
11278919	pre-DN-VNCs	0.26875
4199033	MB-FBNs	0.268585132
8993049	pre-DN-SEZs	0.266903915
18111410	pre-DN-VNCs	0.266331658
2628785	PNs	0.266009852
17822238	LNs	0.265306122
16547292	pre-DN-VNCs	0.264248705
16856539	MB-FBNs	0.263929619
3436420	DN-SEZs	0.263586957
8199671	LNs	0.262931034
5973097	pre-DN-SEZs	0.262745098
5935744	pre-DN-VNCs	0.262569832
17574013	pre-DN-VNCs	0.262295082
17166682	LHNs	0.261904762
12740290	PNs	0.261904762
16868923	MBONs	0.261780105
9747418	LHNs	0.261146497
8542422	PNs	0.26097561
15568333	CNs	0.26056338
10964258	pre-DN-VNCs	0.260526316
14999928	pre-DN-VNCs	0.260273973
10317031	pre-DN-VNCs	0.260273973
17086412	pre-DN-VNCs	0.26
4152272	MB-FBNs	0.259803922
8293958	PNs	0.259701493
18655517	PNs-somato	0.259493671
16635345	pre-DN-VNCs	0.259493671
5805651	pre-DN-VNCs	0.259459459
8710444	pre-DN-VNCs	0.259433962
10702736	CNs	0.259036145
4433960	CNs	0.258992806
12356747	MB-FFNs	0.258928571
18080008	pre-DN-VNCs	0.258928571
10234576	pre-DN-VNCs	0.257142857
13722516	LHNs	0.256880734
8451818	CNs	0.256716418
16848475	MB-FBNs	0.25625
4778745	LHNs	0.256097561
14758420	LNs	0.255681818
16445338	pre-DN-VNCs	0.255060729
8801736	pre-DN-VNCs	0.254752852
9085808	pre-DN-VNCs	0.254545455
10209260	MB-FBNs	0.253731343
17110007	pre-DN-VNCs	0.253333333
14260575	MB-FBNs	0.252918288
14617508	pre-DN-VNCs	0.252083333
16931001	pre-DN-VNCs	0.251798561
17813006	CNs	0.251533742
17177005	MB-FBNs	0.251046025
3928522	RGNs	0.25
17150791	MB-FBNs	0.25
13833814	DN-SEZs	0.25
18527962	DN-VNCs	0.25
8310087	LHNs	0.249180328
17356450	DN-SEZs	0.248756219
16444552	CNs	0.248704663
8711574	LHNs	0.24863388
7540581	MB-FBNs	0.248427673
10809383	MB-FBNs	0.248081841
3806573	LNs	0.247232472
17755491	pre-DN-VNCs	0.246575342
9083312	MB-FBNs	0.245977011
6188181	pre-DN-VNCs	0.245833333
17732256	DN-VNCs	0.245098039
16444544	LHNs	0.244897959
4185530	PNs-somato	0.244755245
11826171	LHNs	0.244565217
16586265	DN-SEZs	0.244444444
8974428	LHNs	0.244274809
13714311	pre-DN-VNCs	0.243902439
17177115	MB-FFNs	0.242647059
4636432	LNs	0.242424242
3926904	RGNs	0.242424242
10543751	CNs	0.242320819
12398622	MB-FBNs	0.242152466
10059655	DN-SEZs	0.241758242
16851577	DN-VNCs	0.24137931
16383966	pre-DN-VNCs	0.241176471
10427055	LHNs	0.241071429
15706875	pre-DN-VNCs	0.241025641
16468935	pre-DN-VNCs	0.240112994
10728318	DN-VNCs	0.24
2655798	DN-SEZs	0.24
2432564	PNs	0.24
17660233	pre-DN-VNCs	0.24
5856647	pre-DN-VNCs	0.239631336
14588375	DN-VNCs	0.239583333
17109286	pre-DN-SEZs	0.239316239
17336347	PNs-somato	0.239130435
14071449	CNs	0.238866397
3690921	PNs	0.238341969
10885466	pre-DN-VNCs	0.238095238
7569260	DN-VNCs	0.238095238
13836327	CNs	0.238095238
10240382	pre-DN-VNCs	0.237113402
16098538	LHNs	0.236842105
4103336	MB-FBNs	0.236607143
6049565	pre-DN-VNCs	0.236453202
17360296	LNs	0.236263736
5010581	DN-VNCs	0.236111111
17019327	CNs	0.235474006
16594509	MB-FBNs	0.235294118
9604434	pre-DN-VNCs	0.234636872
16385470	MB-FFNs	0.234256927
4188290	DN-VNCs	0.23364486
4847079	pre-DN-VNCs	0.233333333
17013073	MBONs	0.233183857
9527522	MB-FBNs	0.232876712
19271710	LNs	0.232876712
3149791	pre-DN-VNCs	0.232876712
12138418	LHNs	0.232824427
17587734	DN-SEZs	0.23255814
15672263	DN-VNCs	0.232365145
2914206	LHNs	0.232323232
17036132	PNs	0.232258065
2439134	LHNs	0.232209738
11468088	pre-DN-VNCs	0.231884058
8813113	LHNs	0.231884058
17355872	DN-SEZs	0.231638418
16433177	PNs-somato	0.231481481
14492880	pre-DN-VNCs	0.231428571
15741865	MB-FBNs	0.231111111
18142558	LHNs	0.231092437
10238739	pre-DN-VNCs	0.230769231
4926999	LNs	0.230769231
6611100	CNs	0.23024055
6554358	DN-SEZs	0.230215827
18106257	PNs-somato	0.230046948
8310955	LHNs	0.22983871
15096548	pre-DN-VNCs	0.22962963
17844900	LNs	0.229411765
16561224	DN-SEZs	0.229357798
8229118	PNs-somato	0.229249012
14077615	MB-FBNs	0.228021978
16100461	LHNs	0.226993865
11073313	pre-DN-VNCs	0.226666667
13736919	DN-VNCs	0.226666667
12367568	pre-DN-VNCs	0.2265625
11216417	CNs	0.226361032
9519425	pre-DN-VNCs	0.226315789
16442113	LHNs	0.226130653
8070872	pre-DN-SEZs	0.225806452
3805641	LNs	0.225352113
14073503	CNs	0.225165563
17031293	PNs-somato	0.22513089
15607335	pre-DN-SEZs	0.225
19017386	pre-DN-VNCs	0.225
15605301	pre-DN-SEZs	0.224852071
17867309	pre-DN-SEZs	0.224806202
17850822	pre-DN-SEZs	0.224637681
4311586	PNs	0.224576271
8752697	MB-FBNs	0.224550898
16545101	pre-DN-VNCs	0.224489796
8877795	LNs	0.224390244
4017464	pre-DN-VNCs	0.224137931
11306294	pre-DN-VNCs	0.223684211
17165711	MB-FBNs	0.22327044
9291437	LHNs	0.223140496
5691934	PNs-somato	0.222996516
4108016	PNs	0.222797927
11639192	DN-SEZs	0.222727273
13313410	DN-SEZs	0.222222222
18058644	PNs-somato	0.222222222
17276867	CNs	0.221884498
8698941	LHNs	0.221789883
5669107	CNs	0.221621622
7371184	pre-DN-VNCs	0.22147651
15023987	pre-DN-VNCs	0.221198157
4319395	LHNs	0.220930233
16350988	pre-DN-VNCs	0.220472441
3650006	PNs	0.220338983
7065182	LNs	0.22
7025831	pre-DN-VNCs	0.21978022
9612903	pre-DN-SEZs	0.219409283
17176911	CNs	0.219409283
11871574	CNs	0.219354839
10411574	DN-VNCs	0.219354839
17975547	pre-DN-VNCs	0.219298246
16714214	pre-DN-VNCs	0.219047619
17639784	CNs	0.21875
17358864	DN-SEZs	0.218604651
11600886	CNs	0.218518519
17360282	pre-DN-VNCs	0.218487395
17740547	DN-SEZs	0.217948718
2797480	pre-DN-VNCs	0.217821782
3797420	DN-SEZs	0.217777778
4598363	MBONs	0.217391304
16444758	pre-DN-SEZs	0.217391304
16852421	pre-DN-VNCs	0.216901408
17728922	DN-SEZs	0.216666667
13803032	LHNs	0.216666667
8111135	PNs	0.216666667
8252067	PNs	0.216666667
2966602	MB-FBNs	0.216617211
15995958	pre-DN-VNCs	0.216216216
18098174	MB-FFNs	0.215976331
4408397	MB-FBNs	0.215419501
17654514	DN-VNCs	0.215384615
10198121	PNs-somato	0.215189873
5091874	MB-FBNs	0.215189873
5738449	MB-FBNs	0.214912281
2667061	CNs	0.214814815
5592307	PNs	0.214532872
2283495	RGNs	0.214285714
6609380	pre-DN-VNCs	0.214035088
7057730	pre-DN-VNCs	0.213675214
9428865	pre-DN-VNCs	0.213615023
5559657	DN-SEZs	0.213592233
4102413	LNs	0.213414634
14461238	LHNs	0.213414634
8227502	DN-SEZs	0.213333333
17777981	pre-DN-VNCs	0.213286713
10163418	MBONs	0.213068182
8712361	MB-FBNs	0.212389381
16851718	pre-DN-VNCs	0.212290503
13950464	PNs-somato	0.211382114
15568134	pre-DN-SEZs	0.210909091
17448356	pre-DN-VNCs	0.210526316
2920554	LNs	0.210526316
17323054	pre-DN-VNCs	0.209486166
9409359	CNs	0.209150327
15732497	pre-DN-VNCs	0.209039548
16937395	pre-DN-VNCs	0.208955224
16947349	pre-DN-VNCs	0.208333333
10955244	LHNs	0.208333333
5790355	pre-DN-VNCs	0.207446809
4849988	PNs-somato	0.207171315
8069478	LHNs	0.207084469
16713227	DN-SEZs	0.206896552
8245146	PNs	0.206896552
18545747	pre-DN-VNCs	0.206790123
16059134	pre-DN-VNCs	0.206703911
17177103	MB-FFNs	0.206703911
11905911	DN-VNCs	0.20661157
5934511	MB-FBNs	0.20657277
17473163	DN-VNCs	0.206185567
6623089	pre-DN-VNCs	0.20610687
11257084	LHNs	0.205724508
16952642	DN-VNCs	0.205479452
16547268	pre-DN-SEZs	0.205357143
2557644	DN-SEZs	0.205298013
3945136	pre-DN-VNCs	0.205128205
15601640	pre-DN-SEZs	0.204678363
4099900	LHNs	0.204379562
15018449	pre-DN-VNCs	0.203883495
4227880	pre-DN-VNCs	0.203821656
9234420	DN-SEZs	0.203703704
10293348	LHNs	0.203296703
10946002	CNs	0.203252033
11409587	CNs	0.203225806
5893912	pre-DN-VNCs	0.203208556
15548844	DN-VNCs	0.20242915
9856062	pre-DN-VNCs	0.202247191
16651566	pre-DN-VNCs	0.20212766
5453333	LHNs	0.201863354
12670738	MB-FFNs	0.201834862
5038920	DN-SEZs	0.201754386
17437725	LHNs	0.201754386
11464638	CNs	0.201550388
16950121	PNs-somato	0.201492537
18058793	DN-VNCs	0.201149425
10982951	PNs-somato	0.200956938
17434825	LNs	0.200764818
13858797	LHNs	0.200626959
17000062	pre-DN-VNCs	0.2
4173633	pre-DN-VNCs	0.2
3727004	RGNs	0.2
17756162	pre-DN-SEZs	0.198675497
16676038	DN-SEZs	0.197628458
8052161	MB-FBNs	0.197530864
9351843	pre-DN-SEZs	0.197452229
8391330	DN-VNCs	0.197368421
7025064	pre-DN-VNCs	0.197080292
9161929	PNs-somato	0.196581197
17654634	LNs	0.195767196
4067286	LHNs	0.195599022
4228105	pre-DN-VNCs	0.195121951
15606239	pre-DN-SEZs	0.194805195
11003551	PNs-somato	0.194444444
11003660	MB-FBNs	0.194092827
13206239	LHNs	0.19379845
5052370	DN-VNCs	0.193726937
12745771	LHNs	0.192982456
16987409	MB-FBNs	0.192825112
16685117	pre-DN-VNCs	0.19266055
2776773	LNs	0.192307692
5291791	LNs	0.192224622
15253921	MBONs	0.192156863
15513540	pre-DN-VNCs	0.19205298
17176767	LNs	0.191950464
7227010	DN-VNCs	0.191919192
6298455	pre-DN-VNCs	0.191709845
11524047	MBONs	0.191570881
6702943	DN-SEZs	0.191489362
8717219	PNs	0.191489362
3862443	PNs-somato	0.191489362
9808146	LNs	0.191011236
16424131	DN-SEZs	0.191011236
16318521	PNs	0.190735695
8792477	MB-FBNs	0.19047619
14333495	LHNs	0.19047619
10958210	pre-DN-SEZs	0.190217391
3762317	DN-SEZs	0.190082645
17466463	pre-DN-VNCs	0.190082645
15672269	pre-DN-VNCs	0.190045249
16422727	pre-DN-VNCs	0.19
5118060	LHNs	0.189944134
11157622	PNs	0.189655172
1805418	pre-DN-SEZs	0.189473684
16578252	pre-DN-VNCs	0.189427313
17641913	LHNs	0.189393939
16422744	pre-DN-VNCs	0.189393939
2369444	LHNs	0.189233279
3913629	LHNs	0.189189189
10875625	LHNs	0.188630491
3913620	CNs	0.1886121
9074101	MBONs	0.1886121
8802069	MB-FFNs	0.187969925
4514494	MB-FBNs	0.187878788
17762417	pre-DN-SEZs	0.1875
16666673	pre-DN-VNCs	0.1875
16961482	PNs-somato	0.1875
17728571	DN-SEZs	0.1875
18695745	DN-SEZs	0.1875
20443501	pre-DN-VNCs	0.1875
16223537	MBONs	0.187431092
17300165	MB-FBNs	0.187380497
6218461	PNs	0.187165775
18464581	DN-VNCs	0.186695279
13197236	LNs	0.186440678
11876076	pre-DN-VNCs	0.186046512
6494274	LHNs	0.185929648
21591037	pre-DN-VNCs	0.185840708
8154054	DN-SEZs	0.185628743
9154024	pre-DN-VNCs	0.185520362
11135340	LNs	0.185082873
9643439	pre-DN-VNCs	0.184684685
18656202	PNs-somato	0.184615385
3932136	LHNs	0.184501845
18062678	LNs	0.184466019
10382824	pre-DN-VNCs	0.184466019
9971209	LNs	0.183673469
17016974	MBONs	0.183673469
14338439	PNs-somato	0.183574879
3157405	MB-FBNs	0.183529412
11248536	LHNs	0.183333333
14034311	DN-SEZs	0.182608696
17658948	pre-DN-VNCs	0.182432432
17360262	LNs	0.182291667
16463097	DN-SEZs	0.181818182
16051878	pre-DN-SEZs	0.181818182
5500958	DN-VNCs	0.181818182
17176808	MB-FFNs	0.181481481
12474815	pre-DN-VNCs	0.18128655
13028455	pre-DN-VNCs	0.180952381
7429933	pre-DN-VNCs	0.180904523
14434314	LHNs	0.18079096
2659504	pre-DN-VNCs	0.18079096
16260741	LHNs	0.180672269
15638906	pre-DN-VNCs	0.180645161
11013351	LNs	0.18061674
12884490	pre-DN-VNCs	0.180327869
13370624	pre-DN-VNCs	0.180327869
10263287	DN-SEZs	0.18
17729195	PNs-somato	0.18
13652117	DN-VNCs	0.179775281
20421224	pre-DN-VNCs	0.179310345
17435815	pre-DN-VNCs	0.179012346
5900426	DN-VNCs	0.178571429
16797672	MBONs	0.178423237
7422253	pre-DN-VNCs	0.178217822
4127926	pre-DN-VNCs	0.178010471
13038489	LHNs	0.177935943
10248031	pre-DN-VNCs	0.177514793
14638686	pre-DN-VNCs	0.177419355
17176866	PNs	0.177339901
2979486	LHNs	0.177142857
17425996	PNs-somato	0.177011494
869360	DN-SEZs	0.176954733
17062823	DN-SEZs	0.176870748
18566501	LHNs	0.176470588
13818467	pre-DN-SEZs	0.176470588
9116228	pre-DN-VNCs	0.176315789
19190681	DN-VNCs	0.176165803
17328632	pre-DN-SEZs	0.176056338
17105218	pre-DN-VNCs	0.175675676
9423829	MB-FBNs	0.175496689
16316981	DN-SEZs	0.175257732
3814701	DN-SEZs	0.175257732
9238937	MB-FBNs	0.175159236
16100103	LHNs	0.175141243
9800178	LNs	0.174757282
18220289	LHNs	0.174698795
9077224	pre-DN-VNCs	0.174672489
12498338	LHNs	0.174657534
15547235	PNs	0.174603175
14656798	pre-DN-VNCs	0.174509804
5322337	LNs	0.174496644
11102156	CNs	0.174418605
15655801	pre-DN-VNCs	0.174418605
15588389	LHNs	0.174418605
11625573	pre-DN-VNCs	0.174342105
9842383	DN-SEZs	0.174311927
5938794	LHNs	0.174273859
17147698	MBONs	0.174157303
17813001	pre-DN-SEZs	0.173611111
4022539	MBONs	0.173295455
12612426	PNs	0.173267327
8565131	LHNs	0.172949002
8864785	MB-FBNs	0.17260274
5671303	pre-DN-VNCs	0.172413793
9750356	DN-SEZs	0.172413793
17696578	LHNs	0.172413793
15589738	pre-DN-VNCs	0.172248804
11782821	LNs	0.172043011
13675374	pre-DN-VNCs	0.171806167
8951591	pre-DN-SEZs	0.171779141
2204467	PNs	0.171428571
16415910	pre-DN-VNCs	0.171428571
17360225	pre-DN-VNCs	0.171428571
15522152	DN-VNCs	0.171314741
12587013	LHNs	0.171052632
16445073	pre-DN-VNCs	0.170731707
6290724	MB-FBNs	0.170305677
4279887	LHNs	0.170212766
9091922	pre-DN-VNCs	0.170212766
9057043	MB-FBNs	0.170212766
11889676	MB-FBNs	0.169811321
8539175	CNs	0.169724771
17360076	pre-DN-VNCs	0.169642857
5558724	DN-SEZs	0.169491525
12479019	PNs	0.169354839
16950097	pre-DN-VNCs	0.169117647
10768709	pre-DN-SEZs	0.168949772
3806652	DN-SEZs	0.168900804
14077179	MB-FBNs	0.168888889
17913199	PNs-somato	0.168888889
14754777	pre-DN-VNCs	0.168776371
19950281	pre-DN-VNCs	0.168539326
9239759	pre-DN-VNCs	0.167883212
14437742	DN-SEZs	0.167816092
17176927	pre-DN-SEZs	0.167808219
16547287	pre-DN-VNCs	0.167539267
9753530	CNs	0.167315175
11017761	MBONs	0.167082294
17529547	DN-SEZs	0.166666667
3232277	CNs	0.166666667
10959064	pre-DN-VNCs	0.166666667
7476468	RGNs	0.166666667
17847543	MB-FFNs	0.166666667
9524538	PNs-somato	0.166666667
6700147	DN-VNCs	0.166666667
6155577	DN-VNCs	0.166666667
4453485	RGNs	0.166666667
3814853	LHNs	0.166180758
17415439	pre-DN-SEZs	0.166051661
9822593	pre-DN-VNCs	0.165975104
13986583	LHNs	0.165938865
18305476	DN-SEZs	0.164948454
12389097	MB-FFNs	0.164705882
5080991	pre-DN-VNCs	0.164705882
8709865	pre-DN-VNCs	0.164383562
17176882	PNs	0.164319249
16348875	pre-DN-SEZs	0.164179104
1805669	pre-DN-VNCs	0.163793103
7449767	pre-DN-VNCs	0.163636364
11029359	CNs	0.163265306
20479904	pre-DN-VNCs	0.162790698
9508724	PNs-somato	0.162698413
17360593	LHNs	0.162393162
4215611	DN-SEZs	0.162162162
10716080	DN-VNCs	0.162162162
10728328	DN-VNCs	0.162112933
9424902	DN-SEZs	0.162087912
14492757	pre-DN-VNCs	0.161676647
10119916	LHNs	0.161564626
12476851	LHNs	0.161538462
17358891	DN-VNCs	0.161538462
8238322	LHNs	0.161030596
5745110	pre-DN-VNCs	0.16080402
18302665	pre-DN-VNCs	0.160714286
4991243	DN-SEZs	0.160493827
3048606	DN-VNCs	0.160427807
11362334	pre-DN-VNCs	0.160194175
9787859	DN-SEZs	0.160194175
17557290	CNs	0.16017316
13674287	pre-DN-VNCs	0.160164271
4617479	MB-FBNs	0.16011236
16141217	LHNs	0.159663866
17355745	DN-SEZs	0.159624413
16115255	DN-VNCs	0.15942029
8847957	LHNs	0.159010601
3044500	DN-SEZs	0.158808933
15480928	MB-FBNs	0.158798283
5680013	DN-VNCs	0.158730159
17414715	LNs	0.158590308
15829660	PNs	0.158536585
6723364	PNs-somato	0.158333333
3913613	LNs	0.158301158
9061235	CNs	0.158139535
13369670	LHNs	0.157635468
8216541	DN-SEZs	0.157480315
11004239	LHNs	0.157107232
16933362	MB-FFNs	0.156862745
13842372	DN-SEZs	0.156779661
15674282	pre-DN-VNCs	0.156716418
18648531	CNs	0.156521739
8877158	MBONs	0.15625
9720614	PNs-somato	0.156171285
11137808	LHNs	0.156
4234016	MB-FFNs	0.155893536
11261332	DN-SEZs	0.155844156
5319633	DN-VNCs	0.155688623
3814175	LHNs	0.155642023
9064208	MB-FBNs	0.155279503
11029851	PNs-somato	0.155263158
7388340	pre-DN-SEZs	0.155251142
12121795	PNs	0.155251142
8546775	pre-DN-SEZs	0.154929577
16485079	LNs	0.154826958
15669682	pre-DN-VNCs	0.154761905
5976168	DN-SEZs	0.154716981
17378483	pre-DN-VNCs	0.154716981
16952671	DN-VNCs	0.154684096
5769582	PNs-somato	0.154545455
15683275	LHNs	0.154471545
2568522	PNs	0.154471545
14334367	pre-DN-SEZs	0.154422789
13167025	DN-SEZs	0.153846154
3762787	RGNs	0.153846154
10553248	DN-VNCs	0.153846154
5946241	PNs-somato	0.153846154
15605987	LHNs	0.153543307
13986477	LHNs	0.153488372
12704069	MB-FBNs	0.153439153
3598000	DN-VNCs	0.153061224
8167696	pre-DN-VNCs	0.152777778
3058132	pre-DN-VNCs	0.152777778
13763548	DN-VNCs	0.15270936
16160495	MB-FBNs	0.152631579
15398730	MBONs	0.152597403
4598109	MBONs	0.152466368
4214582	CNs	0.15234375
10158972	DN-SEZs	0.152173913
9848760	MB-FBNs	0.152091255
5675990	pre-DN-VNCs	0.152073733
7053966	CNs	0.152
8461082	pre-DN-VNCs	0.151933702
8047280	DN-VNCs	0.151851852
17053270	DN-VNCs	0.151843818
17729110	LHNs	0.151832461
867393	PNs	0.151785714
8814922	MB-FBNs	0.151515152
6182848	PNs-somato	0.151260504
5895651	pre-DN-VNCs	0.151162791
4324479	pre-DN-VNCs	0.151162791
5326407	pre-DN-SEZs	0.151079137
16457812	PNs	0.150997151
16883909	MBONs	0.150837989
5480553	PNs	0.150753769
10221622	DN-SEZs	0.150442478
1646076	pre-DN-VNCs	0.150442478
2775943	PNs	0.15
9753494	pre-DN-VNCs	0.15
7874184	PNs	0.15
19919566	PNs-somato	0.149837134
4234009	MBONs	0.14973262
18412747	PNs-somato	0.149659864
10596949	pre-DN-VNCs	0.149484536
20443598	PNs-somato	0.149425287
17729347	pre-DN-VNCs	0.149425287
10893103	PNs-somato	0.148997135
5512988	DN-VNCs	0.148837209
17535542	pre-DN-SEZs	0.148837209
14313750	MB-FBNs	0.148809524
7555968	PNs	0.148514851
14039007	DN-VNCs	0.148514851
14329745	CNs	0.148471616
3732322	DN-SEZs	0.148148148
15894278	DN-VNCs	0.147887324
6193472	pre-DN-VNCs	0.147783251
16952691	DN-VNCs	0.147679325
10403609	PNs-somato	0.147435897
7587948	DN-VNCs	0.147368421
11941255	DN-SEZs	0.147335423
4127096	pre-DN-VNCs	0.147058824
17360404	pre-DN-VNCs	0.147058824
9421292	LHNs	0.147058824
16670540	DN-VNCs	0.147058824
7589765	DN-VNCs	0.146788991
17326218	PNs-somato	0.146666667
16158918	DN-SEZs	0.146341463
16316973	DN-SEZs	0.146341463
18133444	pre-DN-VNCs	0.146067416
13988443	CNs	0.14600551
11079069	pre-DN-VNCs	0.145833333
15365184	DN-VNCs	0.145833333
14755393	pre-DN-VNCs	0.145833333
16399845	LHNs	0.145695364
8970595	PNs-somato	0.145695364
11011058	CNs	0.14556962
20556072	DN-VNCs	0.145348837
4144377	MB-FBNs	0.144927536
17224013	pre-DN-SEZs	0.144736842
11788830	PNs	0.144736842
19101351	PNs	0.144654088
12962772	DN-SEZs	0.144385027
8184598	CNs	0.144385027
17937991	pre-DN-VNCs	0.144329897
8755914	DN-VNCs	0.144032922
6153877	DN-VNCs	0.143884892
14158399	MB-FBNs	0.143864598
15576292	pre-DN-SEZs	0.143835616
13580849	DN-SEZs	0.143835616
8838927	MB-FFNs	0.143812709
17107661	MB-FFNs	0.143661972
16699958	MB-FBNs	0.143356643
10842099	pre-DN-VNCs	0.143266476
17804729	pre-DN-VNCs	0.142857143
10725068	pre-DN-VNCs	0.142857143
11656349	PNs	0.142857143
7130033	DN-SEZs	0.142857143
4665627	MB-FFNs	0.142857143
18485293	DN-VNCs	0.142857143
17025508	DN-VNCs	0.142857143
2659386	RGNs	0.142857143
17176819	MB-FFNs	0.142372881
4983938	PNs	0.142276423
7802210	MBONs	0.142259414
7594047	MB-FBNs	0.142045455
8412625	PNs-somato	0.141700405
14319185	LHNs	0.141683778
8697453	PNs-somato	0.14159292
4398543	CNs	0.14159292
17784367	MB-FBNs	0.141369048
5507096	LHNs	0.141361257
15732050	DN-SEZs	0.14084507
11909406	LNs	0.140703518
12935706	pre-DN-VNCs	0.140703518
11144258	LNs	0.140243902
11329998	CNs	0.140186916
17361757	LHNs	0.14
18088813	pre-DN-VNCs	0.14
3945394	PNs	0.14
9787933	PNs	0.14
4101621	LHNs	0.139917695
9422291	PNs-somato	0.139830508
18500988	pre-DN-SEZs	0.139800285
10842047	pre-DN-SEZs	0.139705882
17525174	LNs	0.139473684
12813847	LHNs	0.139442231
16561660	DN-VNCs	0.139423077
4780707	LHNs	0.139344262
9069084	pre-DN-VNCs	0.139240506
9062992	MB-FBNs	0.139130435
17654519	DN-SEZs	0.138888889
6572414	DN-VNCs	0.138888889
17380319	pre-DN-VNCs	0.138888889
17280216	MB-FBNs	0.138888889
11291653	PNs-somato	0.138888889
8980589	MBONs	0.138830898
10323628	PNs	0.138709677
7582489	LHNs	0.138655462
15055590	pre-DN-VNCs	0.138554217
6729443	pre-DN-VNCs	0.138461538
16340011	pre-DN-VNCs	0.137931034
4393049	PNs	0.137931034
5783868	CNs	0.137809187
865151	DN-SEZs	0.137254902
20536322	pre-DN-SEZs	0.137096774
5167842	pre-DN-VNCs	0.136986301
17247877	pre-DN-SEZs	0.136986301
4337398	MB-FBNs	0.136929461
15766806	MB-FBNs	0.136807818
11229136	DN-SEZs	0.136752137
10229852	PNs-somato	0.136690647
5782947	pre-DN-VNCs	0.136363636
7563413	LNs	0.136363636
18035063	pre-DN-VNCs	0.136200717
3869488	PNs	0.135761589
11105182	DN-SEZs	0.135678392
17244655	LHNs	0.13559322
17647621	DN-VNCs	0.135416667
5816138	pre-DN-VNCs	0.135135135
17380092	CNs	0.135135135
8305958	LHNs	0.135135135
11714576	pre-DN-VNCs	0.134831461
6633635	PNs-somato	0.134831461
2568465	PNs	0.134831461
16393165	DN-SEZs	0.134751773
16667592	DN-VNCs	0.134680135
17177419	pre-DN-VNCs	0.134502924
17075832	DN-VNCs	0.134408602
18264509	CNs	0.134408602
2439067	LHNs	0.134328358
4188325	pre-DN-VNCs	0.134259259
13806524	CNs	0.134228188
15732485	pre-DN-SEZs	0.133858268
17351780	DN-SEZs	0.133676093
1622901	DN-VNCs	0.133603239
12478620	PNs	0.133540373
15934458	DN-VNCs	0.133333333
7971031	LHNs	0.133333333
16540741	pre-DN-VNCs	0.133333333
12336493	PNs	0.133027523
8469124	LHNs	0.132911392
4635057	LHNs	0.1328125
10612094	MB-FBNs	0.132768362
15525794	pre-DN-VNCs	0.132653061
17729020	PNs-somato	0.132596685
15225589	LHNs	0.13229572
11986594	PNs	0.132275132
12364717	pre-DN-SEZs	0.132231405
12548756	pre-DN-VNCs	0.132231405
2881070	PNs-somato	0.13190184
10447988	pre-DN-VNCs	0.131868132
8696919	pre-DN-VNCs	0.131578947
11303036	pre-DN-VNCs	0.131506849
17732346	DN-VNCs	0.131487889
9621307	PNs-somato	0.131487889
9235545	pre-DN-VNCs	0.131455399
4142619	pre-DN-VNCs	0.131428571
12031406	pre-DN-VNCs	0.131386861
8370111	PNs	0.130990415
11645541	LNs	0.130952381
19054481	DN-SEZs	0.130801688
16070049	LHNs	0.130705394
2648254	DN-SEZs	0.130681818
9585145	LHNs	0.130653266
19276024	PNs	0.130620985
11946903	PNs-somato	0.130434783
13645610	DN-SEZs	0.130252101
6154921	DN-VNCs	0.130232558
16474159	LHNs	0.130136986
5870071	MB-FBNs	0.130136986
5560620	PNs	0.130081301
16950550	DN-VNCs	0.130057803
20151537	pre-DN-VNCs	0.12987013
17809869	DN-SEZs	0.129770992
11908619	CNs	0.12962963
7865696	PNs	0.12962963
5688091	DN-SEZs	0.12962963
19090042	pre-DN-VNCs	0.12962963
4274518	pre-DN-VNCs	0.129554656
16433696	pre-DN-SEZs	0.129533679
17654617	PNs	0.129277567
7977834	LHNs	0.129277567
4664256	PNs-somato	0.129151292
11210000	LHNs	0.129082426
17729424	PNs-somato	0.129032258
8805777	PNs-somato	0.129032258
10449035	pre-DN-VNCs	0.129032258
12948470	LNs	0.129032258
11821320	PNs	0.128571429
6591182	LNs	0.128571429
4812481	pre-DN-VNCs	0.128301887
19470184	DN-SEZs	0.128301887
15560623	DN-VNCs	0.128205128
14655602	pre-DN-VNCs	0.128065395
17297936	pre-DN-VNCs	0.128
4411542	CNs	0.12797619
16316916	PNs	0.127946128
6219781	LNs	0.127819549
8347613	LHNs	0.127659574
10013517	PNs	0.127208481
2142817	pre-DN-SEZs	0.127192982
14374534	pre-DN-VNCs	0.127071823
15897280	DN-VNCs	0.126984127
17438424	CNs	0.126811594
17087885	DN-SEZs	0.126760563
4680995	LHNs	0.126760563
12882387	LNs	0.126666667
12424328	PNs	0.126550868
9287906	MB-FBNs	0.126385809
16950443	DN-VNCs	0.126315789
14797760	PNs-somato	0.126315789
17038587	LHNs	0.126195029
4391317	LHNs	0.126126126
16863538	pre-DN-VNCs	0.12605042
8021456	PNs	0.125925926
15588711	DN-VNCs	0.125925926
10945111	DN-VNCs	0.125874126
20343986	PNs-somato	0.125506073
5134110	pre-DN-VNCs	0.125448029
13557064	DN-VNCs	0.125396825
18267838	pre-DN-VNCs	0.125
3727026	RGNs	0.125
15155348	pre-DN-VNCs	0.125
2357110	RGNs	0.125
9015568	LHNs	0.125
7590264	DN-VNCs	0.125
14723506	pre-DN-SEZs	0.125
15586949	pre-DN-SEZs	0.125
2772093	pre-DN-VNCs	0.124378109
17990556	pre-DN-SEZs	0.124087591
13191017	DN-SEZs	0.123853211
17354392	pre-DN-SEZs	0.12371134
14000746	MB-FBNs	0.123333333
18538744	pre-DN-VNCs	0.123287671
17321919	DN-SEZs	0.123287671
15674269	MB-FFNs	0.123287671
17355864	pre-DN-VNCs	0.123239437
4785242	LNs	0.123188406
14818307	LHNs	0.123188406
11067379	PNs	0.123152709
13764822	DN-SEZs	0.122881356
3979181	DN-VNCs	0.122767857
9348984	pre-DN-VNCs	0.122727273
8571259	pre-DN-VNCs	0.122699387
11717001	PNs-somato	0.122641509
9585036	LHNs	0.12254902
8877971	LNs	0.122186495
9870483	CNs	0.12195122
15510288	MB-FFNs	0.121779859
13395814	pre-DN-SEZs	0.12173913
18501001	pre-DN-VNCs	0.121495327
16026677	CNs	0.121428571
9567051	PNs	0.121399177
5760480	pre-DN-VNCs	0.121212121
3765735	pre-DN-VNCs	0.12109375
19088042	CNs	0.120967742
4390116	pre-DN-VNCs	0.120967742
3756659	PNs	0.120930233
18440675	DN-SEZs	0.120915033
8943485	pre-DN-SEZs	0.120879121
3945246	LNs	0.120567376
6597872	LNs	0.120521173
3729496	DN-SEZs	0.12033195
17854345	MB-FBNs	0.120287253
8118947	MB-FBNs	0.12012012
9753418	PNs-somato	0.12
8566140	pre-DN-VNCs	0.12
15629759	pre-DN-VNCs	0.12
4876839	pre-DN-VNCs	0.12
13007383	DN-SEZs	0.12
17777259	LHNs	0.119897959
19156025	pre-DN-VNCs	0.119834711
4110483	DN-VNCs	0.119760479
9436520	pre-DN-SEZs	0.119565217
11851588	LHNs	0.119318182
3027876	DN-SEZs	0.119318182
17732085	LHNs	0.119205298
11217208	DN-SEZs	0.119047619
14760757	pre-DN-VNCs	0.118959108
9037152	PNs-somato	0.118881119
10600188	pre-DN-VNCs	0.118644068
5898284	pre-DN-VNCs	0.118598383
15636958	pre-DN-SEZs	0.118556701
9207332	LHNs	0.118518519
15589591	pre-DN-VNCs	0.118483412
17884299	PNs	0.118131868
5476653	pre-DN-SEZs	0.118110236
16427492	MB-FBNs	0.118110236
10202724	PNs	0.118055556
11637003	PNs	0.118012422
2852273	RGNs	0.117647059
17324711	DN-SEZs	0.117647059
18028397	MBONs	0.117525773
7168356	pre-DN-VNCs	0.117021277
14759661	pre-DN-SEZs	0.117021277
19786464	CNs	0.116981132
5794678	DN-VNCs	0.116945107
17352470	DN-SEZs	0.116883117
9097065	pre-DN-VNCs	0.11682243
17806341	LHNs	0.116788321
16494105	LHNs	0.116788321
10351681	MB-FFNs	0.116731518
6653450	pre-DN-SEZs	0.116666667
14651659	DN-VNCs	0.116438356
16742642	pre-DN-SEZs	0.116402116
10728333	DN-VNCs	0.116363636
16356967	PNs-somato	0.116207951
17360266	pre-DN-VNCs	0.116129032
15688523	pre-DN-VNCs	0.116104869
5754346	DN-VNCs	0.116022099
16486385	LNs	0.116022099
9237734	pre-DN-VNCs	0.116
5963873	LHNs	0.11589404
16154290	DN-VNCs	0.115853659
6610913	pre-DN-SEZs	0.115740741
11018254	MB-FBNs	0.115646259
4108720	LHNs	0.115646259
12654063	pre-DN-SEZs	0.115384615
16547297	pre-DN-VNCs	0.115207373
6317793	DN-SEZs	0.115196078
7092417	PNs	0.114864865
17937986	pre-DN-VNCs	0.114754098
17140424	CNs	0.114705882
6703240	MBONs	0.114285714
18305433	DN-VNCs	0.113924051
20139548	DN-SEZs	0.113821138
3158123	LHNs	0.113564669
15468308	CNs	0.113537118
17380345	DN-SEZs	0.113496933
16347283	PNs-somato	0.113475177
6114695	DN-VNCs	0.113445378
13713529	pre-DN-VNCs	0.113207547
9589146	PNs	0.113207547
2979675	pre-DN-VNCs	0.11299435
13863331	MB-FBNs	0.112903226
5995125	DN-VNCs	0.112676056
5959820	pre-DN-SEZs	0.112582781
4917442	pre-DN-VNCs	0.112244898
15668869	PNs-somato	0.111864407
8347907	pre-DN-VNCs	0.111801242
15048530	pre-DN-SEZs	0.111570248
17359133	DN-SEZs	0.111524164
17362538	pre-DN-VNCs	0.111111111
2260755	RGNs	0.111111111
17897230	pre-DN-VNCs	0.111111111
5778133	pre-DN-VNCs	0.111111111
14757050	pre-DN-VNCs	0.111111111
17671375	pre-DN-SEZs	0.111111111
17729410	PNs-somato	0.111111111
1591270	pre-DN-VNCs	0.111111111
992646	DN-SEZs	0.110714286
11003707	LNs	0.110714286
17423412	LHNs	0.110687023
16188942	PNs	0.110655738
17379420	DN-VNCs	0.110619469
8349553	LHNs	0.110619469
12299704	pre-DN-SEZs	0.110526316
5327961	PNs	0.110429448
2504517	pre-DN-VNCs	0.11038961
12122924	MB-FBNs	0.110062893
8065771	LHNs	0.11
9481869	PNs-somato	0.10989011
7840791	MBONs	0.109862672
14756061	pre-DN-VNCs	0.10982659
3945756	pre-DN-VNCs	0.109756098
16851791	pre-DN-VNCs	0.109756098
5679304	MB-FFNs	0.109589041
10160250	PNs	0.109467456
17732031	pre-DN-VNCs	0.109422492
17379298	DN-VNCs	0.109375
8069365	LHNs	0.109161793
11356523	pre-DN-SEZs	0.10880829
17356442	pre-DN-VNCs	0.108695652
10683313	PNs-somato	0.108597285
9503414	PNs-somato	0.108571429
9940382	PNs	0.108208955
15588620	MB-FBNs	0.108108108
13665529	CNs	0.108108108
10345590	pre-DN-SEZs	0.108108108
10609443	DN-VNCs	0.107843137
5768240	pre-DN-SEZs	0.107784431
14493841	PNs-somato	0.107692308
16910799	pre-DN-VNCs	0.107187894
3848843	PNs	0.107142857
7529574	RGNs	0.107142857
3543931	PNs	0.107142857
8509534	PNs	0.107023411
15732509	pre-DN-VNCs	0.106918239
2911847	PNs-somato	0.106796117
8246081	PNs	0.106770833
10319019	PNs-somato	0.106583072
16562142	DN-VNCs	0.106508876
16342197	pre-DN-VNCs	0.106463878
16195633	DN-SEZs	0.106463878
17729973	pre-DN-VNCs	0.106382979
14082322	MBONs	0.106227106
17359501	DN-VNCs	0.106060606
17962513	LHNs	0.106060606
11348509	pre-DN-VNCs	0.105932203
18076102	DN-VNCs	0.105882353
8075484	LNs	0.105820106
16388736	DN-VNCs	0.105726872
6300434	MB-FFNs	0.105670103
10367190	pre-DN-VNCs	0.105660377
6451332	PNs	0.10564663
7582412	LNs	0.105555556
2379529	LHNs	0.105263158
5684940	DN-SEZs	0.105263158
21220994	PNs-somato	0.104761905
9275210	LNs	0.104761905
4201020	PNs-somato	0.104377104
17420035	LHNs	0.104166667
11013583	DN-VNCs	0.104166667
7700444	pre-DN-VNCs	0.104060914
3844961	PNs	0.103960396
17373283	CNs	0.103896104
19857573	MB-FFNs	0.103773585
7852250	PNs	0.103773585
14539753	DN-SEZs	0.103448276
8423405	LHNs	0.103448276
21136945	PNs-somato	0.103351955
15823055	pre-DN-VNCs	0.103343465
13646473	DN-VNCs	0.103202847
16520950	DN-VNCs	0.103194103
15519213	CNs	0.103092784
14495367	CNs	0.102941176
16347786	DN-VNCs	0.102941176
10018150	DN-VNCs	0.102649007
17359101	DN-SEZs	0.102484472
9447255	LNs	0.102362205
11084320	pre-DN-VNCs	0.102339181
16952665	DN-VNCs	0.102272727
1137946	PNs-somato	0.102222222
17330632	CNs	0.10212766
9103732	MB-FBNs	0.101973684
1065967	DN-VNCs	0.101941748
12195879	PNs-somato	0.101941748
16490014	PNs-somato	0.101265823
11623145	pre-DN-VNCs	0.101265823
12923749	pre-DN-SEZs	0.101265823
17277623	PNs	0.101265823
13830600	DN-SEZs	0.101265823
8270683	PNs	0.101167315
8471817	pre-DN-SEZs	0.10106383
12422355	pre-DN-VNCs	0.101010101
13167730	pre-DN-VNCs	0.100961538
8689148	MB-FFNs	0.100917431
16295025	LNs	0.100917431
17732270	DN-VNCs	0.100917431
13429045	LHNs	0.100719424
4324567	pre-DN-VNCs	0.100719424
3002410	PNs	0.100628931
17165621	PNs-somato	0.100591716
10100020	pre-DN-VNCs	0.100334448
15202263	RGNs	0.1
17380309	pre-DN-VNCs	0.1
16934932	pre-DN-VNCs	0.1
3946432	LHNs	0.1
2670619	DN-SEZs	0.1
13535387	RGNs	0.1
20443420	PNs-somato	0.1
10281116	MB-FFNs	0.099601594
16297403	PNs	0.099585062
4721538	LHNs	0.099557522
3944626	DN-SEZs	0.099547511
4101295	LNs	0.099526066
17654967	pre-DN-VNCs	0.099502488
17378648	DN-VNCs	0.09947644
7107433	PNs	0.099378882
16675987	DN-VNCs	0.099337748
17743170	PNs	0.099173554
9068346	pre-DN-VNCs	0.099173554
8274021	LNs	0.099009901
11234536	MB-FFNs	0.099009901
17359111	DN-SEZs	0.098958333
9787592	DN-SEZs	0.098712446
5478818	DN-SEZs	0.098654709
6446394	DN-VNCs	0.098646035
11051276	LNs	0.098630137
16846805	MBONs	0.098591549
3595837	DN-VNCs	0.098522167
16471422	pre-DN-VNCs	0.098445596
3158085	pre-DN-VNCs	0.098360656
9067063	pre-DN-VNCs	0.098360656
15516413	pre-DN-VNCs	0.098159509
11050498	pre-DN-VNCs	0.098039216
15689046	pre-DN-SEZs	0.097972973
11263687	PNs-somato	0.097938144
3450442	PNs	0.097777778
5247102	LNs	0.097701149
17110189	PNs-somato	0.097560976
19880740	pre-DN-VNCs	0.097484277
12551020	pre-DN-VNCs	0.097484277
17659014	DN-SEZs	0.097345133
11195708	DN-SEZs	0.097222222
17698681	DN-SEZs	0.097014925
17176781	LNs	0.096969697
10797407	pre-DN-VNCs	0.096899225
9594273	pre-DN-VNCs	0.096774194
16096934	pre-DN-SEZs	0.096774194
3450751	PNs	0.096692112
15632120	pre-DN-VNCs	0.096654275
11279244	PNs	0.096618357
7503199	PNs	0.096551724
17659219	DN-SEZs	0.096385542
11361875	PNs-somato	0.096219931
5730322	pre-DN-VNCs	0.096153846
12335381	DN-SEZs	0.096069869
13968203	DN-SEZs	0.096069869
18566361	pre-DN-VNCs	0.095959596
8025665	pre-DN-VNCs	0.095833333
14034206	DN-VNCs	0.095823096
12360656	PNs	0.095808383
15599768	DN-SEZs	0.095808383
17728781	pre-DN-VNCs	0.095588235
4700078	PNs	0.095375723
12422147	pre-DN-SEZs	0.095238095
13199414	MB-FFNs	0.095081967
16223688	pre-DN-VNCs	0.094986807
4422289	LHNs	0.09496124
5762666	LHNs	0.094936709
1679034	pre-DN-VNCs	0.094827586
3945454	PNs	0.09478673
18232369	DN-SEZs	0.094339623
15587533	PNs-somato	0.094339623
11605567	pre-DN-SEZs	0.094170404
8705088	LHNs	0.094017094
17102002	DN-VNCs	0.093975904
16937815	CNs	0.093896714
19166349	pre-DN-VNCs	0.09375
12667895	PNs-somato	0.093676815
9761454	DN-SEZs	0.093645485
17105977	PNs-somato	0.093457944
8979434	pre-DN-SEZs	0.093406593
19298625	DN-VNCs	0.093220339
17729088	LHNs	0.093220339
12935696	CNs	0.093137255
5745929	pre-DN-VNCs	0.093103448
14333371	LHNs	0.093103448
10276161	pre-DN-VNCs	0.093023256
8244723	PNs	0.092672414
15686444	pre-DN-VNCs	0.092592593
5902352	pre-DN-VNCs	0.092592593
12279941	pre-DN-SEZs	0.092198582
2963280	LHNs	0.092198582
6219445	DN-SEZs	0.092198582
8741619	DN-VNCs	0.092150171
20443571	pre-DN-VNCs	0.092105263
9565674	pre-DN-VNCs	0.092105263
13644685	pre-DN-VNCs	0.092105263
6699205	MBONs	0.09202454
6494382	LHNs	0.091911765
9177218	pre-DN-VNCs	0.091549296
13749806	DN-VNCs	0.091428571
11037238	LHNs	0.091346154
4260935	PNs	0.090909091
3793681	PNs	0.090909091
17541953	PNs-somato	0.090909091
3620633	DN-VNCs	0.090909091
9006142	CNs	0.090909091
17437719	MB-FBNs	0.090909091
1961182	pre-DN-VNCs	0.09039548
9241349	PNs-somato	0.090361446
16544712	pre-DN-VNCs	0.090322581
18149325	pre-DN-VNCs	0.09
1868538	pre-DN-VNCs	0.089928058
4901087	pre-DN-VNCs	0.089820359
15623649	PNs	0.089447236
19881737	PNs-somato	0.089385475
10714526	PNs-somato	0.089385475
6125806	DN-VNCs	0.089108911
6623049	LNs	0.089041096
17360038	pre-DN-VNCs	0.088888889
7719118	LHNs	0.088757396
10915553	DN-VNCs	0.088709677
8670503	LHNs	0.088709677
5750884	PNs-somato	0.088607595
10756813	DN-SEZs	0.088495575
13081886	DN-VNCs	0.088435374
18644088	pre-DN-SEZs	0.088353414
18639459	pre-DN-VNCs	0.088167053
4128002	PNs-somato	0.088122605
10382686	LHNs	0.088082902
16340977	DN-SEZs	0.088050314
6190181	pre-DN-VNCs	0.088028169
17654624	PNs-somato	0.088
11178891	LNs	0.08797654
16057212	DN-SEZs	0.087912088
5503982	pre-DN-VNCs	0.087628866
15334461	DN-SEZs	0.087628866
2935198	LNs	0.087591241
3946166	DN-VNCs	0.087520259
12420377	pre-DN-VNCs	0.0875
3009700	DN-VNCs	0.086956522
6692908	PNs-somato	0.086956522
10339991	CNs	0.086734694
7439913	DN-VNCs	0.086538462
16405545	CNs	0.086419753
16848497	MB-FFNs	0.086053412
16167914	pre-DN-VNCs	0.085626911
8842220	LHNs	0.085561497
8124177	PNs	0.085561497
11146422	PNs	0.085450346
8572353	pre-DN-VNCs	0.08531746
8995807	PNs	0.085106383
7865652	PNs	0.085034014
20443457	PNs	0.085024155
2932028	LHNs	0.08496732
8496618	DN-VNCs	0.084720121
16671014	pre-DN-VNCs	0.084615385
10875178	pre-DN-VNCs	0.084444444
16594752	PNs-somato	0.084367246
2964760	pre-DN-VNCs	0.084337349
17728695	pre-DN-VNCs	0.084070796
5462159	DN-VNCs	0.083916084
13743125	MB-FBNs	0.083857442
9798791	MB-FFNs	0.083832335
9291938	LHNs	0.083798883
8246750	PNs	0.083743842
8245513	PNs	0.083682008
7952981	PNs	0.083682008
3182103	pre-DN-SEZs	0.083665339
9539868	PNs	0.083333333
5763407	DN-VNCs	0.083333333
8012953	PNs	0.083333333
3944330	DN-SEZs	0.083333333
14071613	CNs	0.083044983
11719626	PNs-somato	0.083032491
12474164	DN-VNCs	0.083003953
11193510	LHNs	0.082926829
8253413	PNs	0.082758621
4379508	LHNs	0.082677165
15676571	CNs	0.082568807
8142831	pre-DN-VNCs	0.082278481
10167078	PNs	0.082222222
12273754	PNs-somato	0.082191781
4180774	MB-FBNs	0.082142857
3844799	PNs	0.082066869
17587726	DN-VNCs	0.082066869
18740553	PNs	0.082051282
2935173	LHNs	0.081871345
17827011	pre-DN-VNCs	0.081818182
16851496	DN-VNCs	0.081690141
10855798	pre-DN-VNCs	0.081632653
19048289	pre-DN-VNCs	0.081632653
12387154	LHNs	0.081218274
9739780	pre-DN-SEZs	0.081081081
8810141	pre-DN-VNCs	0.080924855
8245869	PNs	0.080882353
20730780	PNs-somato	0.080808081
3538129	PNs	0.080675422
16409132	LHNs	0.080645161
15639216	pre-DN-SEZs	0.080495356
5690425	DN-VNCs	0.08040201
17656886	DN-VNCs	0.080357143
17589475	DN-VNCs	0.080321285
8529400	pre-DN-VNCs	0.080291971
8254894	PNs	0.080291971
10282065	PNs-somato	0.080168776
4541081	DN-SEZs	0.079710145
17819985	PNs	0.079710145
8253620	pre-DN-VNCs	0.079646018
17353986	DN-VNCs	0.07960199
8687096	pre-DN-VNCs	0.079545455
6604203	DN-SEZs	0.079365079
14319498	LHNs	0.079207921
5591201	PNs	0.078947368
19835787	pre-DN-VNCs	0.078947368
16852589	pre-DN-SEZs	0.078838174
6156152	DN-VNCs	0.078740157
12789813	CNs	0.078703704
9637388	LHNs	0.078313253
17123466	LHNs	0.077956989
12425856	PNs	0.077922078
10355356	pre-DN-VNCs	0.077777778
7515491	PNs	0.077777778
16950767	DN-VNCs	0.077777778
7864823	PNs	0.077625571
17942676	LHNs	0.07755102
3930411	LHNs	0.077294686
14621584	pre-DN-VNCs	0.077170418
8717042	CNs	0.076923077
1924051	DN-SEZs	0.076923077
15005403	DN-VNCs	0.076923077
7005145	DN-VNCs	0.076923077
20443362	pre-DN-VNCs	0.076923077
13535380	RGNs	0.076923077
10523825	pre-DN-VNCs	0.076595745
2885630	PNs-somato	0.076555024
8582134	LHNs	0.076470588
15810983	MBONs	0.076388889
16345627	pre-DN-VNCs	0.076335878
5657004	pre-DN-VNCs	0.076086957
5744058	PNs-somato	0.076045627
13727202	DN-VNCs	0.075949367
14579509	pre-DN-VNCs	0.075892857
19132527	pre-DN-SEZs	0.075675676
17022668	DN-VNCs	0.075581395
12832017	MB-FFNs	0.075471698
15585114	pre-DN-SEZs	0.075376884
8340950	PNs	0.075268817
15512408	pre-DN-VNCs	0.075
17383431	pre-DN-VNCs	0.074829932
18302610	pre-DN-VNCs	0.074626866
12279909	pre-DN-SEZs	0.074418605
14517691	DN-SEZs	0.074418605
4354933	PNs	0.074349442
4663875	pre-DN-VNCs	0.074257426
8357933	DN-SEZs	0.074193548
5955853	RGNs	0.074074074
9072237	PNs-somato	0.073717949
3276003	pre-DN-VNCs	0.073469388
4651929	PNs	0.073394495
11853038	PNs	0.073319756
3729504	PNs	0.073170732
13760954	DN-VNCs	0.073170732
8812078	LNs	0.072916667
10921106	DN-VNCs	0.07266436
7198338	PNs	0.072580645
2910892	PNs-somato	0.072463768
13834125	pre-DN-VNCs	0.072423398
1678567	DN-VNCs	0.071684588
8942413	PNs-somato	0.071428571
3925724	RGNs	0.071428571
17067625	pre-DN-VNCs	0.071428571
5791548	CNs	0.071216617
15792643	pre-DN-VNCs	0.071174377
11605861	LHNs	0.071161049
15732503	pre-DN-VNCs	0.070921986
3946569	LHNs	0.070866142
12782494	pre-DN-SEZs	0.070652174
17655000	pre-DN-VNCs	0.070652174
19045334	LHNs	0.070588235
16985194	PNs-somato	0.070588235
9527333	MB-FBNs	0.070559611
13589251	PNs	0.070422535
16928740	DN-VNCs	0.069767442
12990900	pre-DN-SEZs	0.069767442
5708994	PNs	0.069264069
2438653	pre-DN-VNCs	0.06918239
15718981	pre-DN-VNCs	0.069164265
16443509	pre-DN-VNCs	0.069078947
9530532	PNs-somato	0.069047619
5956787	RGNs	0.068965517
17896997	LHNs	0.06884058
5369028	pre-DN-VNCs	0.068627451
14753815	pre-DN-VNCs	0.06836248
8399890	PNs	0.068292683
10728323	DN-SEZs	0.068181818
10870424	pre-DN-VNCs	0.068062827
9488991	LHNs	0.067901235
10663559	pre-DN-SEZs	0.06779661
20911961	DN-VNCs	0.067567568
16340461	pre-DN-VNCs	0.067524116
17658602	pre-DN-VNCs	0.067484663
16782830	MBONs	0.067357513
1141813	PNs-somato	0.067307692
3882998	DN-SEZs	0.067307692
15800115	pre-DN-VNCs	0.067264574
5053417	PNs	0.067010309
11022546	pre-DN-VNCs	0.066666667
16950354	DN-VNCs	0.066666667
7843730	PNs	0.066666667
9469519	MBONs	0.066666667
15610774	pre-DN-VNCs	0.06614786
15638932	pre-DN-VNCs	0.066079295
17732334	DN-VNCs	0.066037736
8243455	PNs	0.065789474
7573476	DN-SEZs	0.06557377
11027071	pre-DN-VNCs	0.065502183
8094859	MBONs	0.065359477
17736654	DN-VNCs	0.065359477
13411525	CNs	0.065217391
13380660	DN-SEZs	0.0651341
5585799	LHNs	0.064981949
9202326	PNs-somato	0.064885496
12736001	pre-DN-VNCs	0.064516129
16683883	RGNs	0.064516129
3486867	DN-SEZs	0.064377682
21664445	LNs	0.064039409
4493199	PNs	0.064
17729335	pre-DN-VNCs	0.064
8723983	DN-VNCs	0.06374502
9507904	PNs-somato	0.063559322
13948718	pre-DN-VNCs	0.063492063
8248631	PNs	0.063432836
10617840	MB-FFNs	0.063414634
10872426	pre-DN-VNCs	0.063314711
15608355	PNs	0.063291139
8247451	PNs	0.063106796
18087179	PNs	0.0625
3010486	pre-DN-VNCs	0.0625
15028907	PNs-somato	0.06223176
7865767	PNs	0.062176166
9141404	MB-FBNs	0.062146893
8245692	PNs	0.062015504
13854190	pre-DN-SEZs	0.061776062
16435325	PNs	0.061728395
9811608	LHNs	0.061611374
15068806	PNs-somato	0.061403509
17165755	DN-VNCs	0.06122449
9429085	pre-DN-SEZs	0.06122449
12420898	pre-DN-VNCs	0.06122449
14604028	PNs	0.061068702
7982324	DN-SEZs	0.060869565
16691937	MB-FBNs	0.060855263
13832416	PNs	0.060606061
16464284	CNs	0.06043956
10555409	LNs	0.06043956
16259595	PNs	0.060377358
7557604	pre-DN-VNCs	0.060344828
10922020	LHNs	0.060052219
9480916	pre-DN-VNCs	0.06
1980134	DN-VNCs	0.059800664
17951049	DN-SEZs	0.05952381
16799939	CNs	0.05952381
17110024	PNs-somato	0.059405941
11934107	PNs	0.059322034
16848587	pre-DN-VNCs	0.059210526
2988292	pre-DN-VNCs	0.059006211
15639331	pre-DN-SEZs	0.058823529
4506509	RGNs	0.058823529
3561724	RGNs	0.058823529
7873135	PNs	0.058666667
5996485	DN-SEZs	0.058394161
8245014	PNs	0.057692308
15608953	pre-DN-VNCs	0.057432432
2669844	DN-VNCs	0.057377049
10945795	DN-VNCs	0.057142857
14756440	pre-DN-VNCs	0.056962025
13210358	MB-FBNs	0.056847545
19361427	DN-VNCs	0.056234719
19046339	pre-DN-VNCs	0.056
5545085	PNs-somato	0.055555556
16636860	pre-DN-VNCs	0.055555556
5755261	PNs-somato	0.055555556
9842000	RGNs	0.055555556
17543765	DN-VNCs	0.055555556
15679639	PNs-somato	0.055214724
5033480	pre-DN-VNCs	0.055137845
16617920	pre-DN-VNCs	0.055084746
2612527	PNs	0.055062167
17658672	pre-DN-VNCs	0.055045872
16545179	pre-DN-VNCs	0.054736842
12842593	PNs	0.054455446
7845346	PNs	0.054455446
17732791	DN-SEZs	0.054347826
10882750	pre-DN-VNCs	0.054263566
9048462	MB-FFNs	0.054263566
20278329	PNs-somato	0.054140127
10627239	pre-DN-VNCs	0.053738318
13049485	pre-DN-SEZs	0.053333333
16952648	DN-VNCs	0.053191489
11271082	pre-DN-VNCs	0.052910053
3945225	PNs	0.052631579
17736748	DN-VNCs	0.052631579
3764792	DN-VNCs	0.052631579
16950798	DN-VNCs	0.052631579
6220384	PNs	0.052631579
4327684	PNs	0.052447552
4324898	PNs	0.052380952
8723267	LHNs	0.05204461
4130960	PNs-somato	0.051912568
19091931	MB-FFNs	0.051401869
2597151	pre-DN-VNCs	0.051383399
16339338	DN-VNCs	0.051282051
17355892	DN-SEZs	0.050955414
18123575	DN-VNCs	0.050420168
17356024	pre-DN-VNCs	0.050359712
14586769	pre-DN-VNCs	0.05
17732311	DN-VNCs	0.05
17654638	PNs-somato	0.049822064
8127390	pre-DN-VNCs	0.049773756
2439150	LHNs	0.049689441
4119387	PNs	0.049618321
16992171	pre-DN-VNCs	0.049618321
16492104	MB-FFNs	0.04954955
5700090	pre-DN-VNCs	0.049261084
16588928	DN-SEZs	0.049180328
17663944	pre-DN-VNCs	0.049180328
17732291	DN-SEZs	0.049180328
8480221	PNs	0.048951049
14914182	pre-DN-SEZs	0.048611111
3486381	PNs	0.048543689
16059078	PNs-somato	0.048543689
13858824	PNs	0.04845815
21591033	pre-DN-VNCs	0.048295455
10986253	pre-DN-VNCs	0.047393365
17913032	pre-DN-VNCs	0.047337278
5764924	DN-SEZs	0.047138047
15525711	pre-DN-VNCs	0.047058824
17927604	pre-DN-SEZs	0.047058824
13173311	PNs	0.046808511
5162462	pre-DN-VNCs	0.046783626
13242252	pre-DN-VNCs	0.046728972
11362589	PNs-somato	0.046620047
3814635	PNs	0.046263345
16515871	PNs	0.046082949
3794023	LHNs	0.045643154
12325227	PNs-somato	0.045627376
13422280	DN-VNCs	0.045454545
3060480	pre-DN-VNCs	0.045283019
3945232	PNs	0.045248869
8140109	PNs	0.044982699
17423125	DN-SEZs	0.044534413
4679139	PNs	0.044198895
2505266	PNs-somato	0.043859649
9532295	pre-DN-VNCs	0.043269231
11081239	pre-DN-VNCs	0.042929293
16937799	pre-DN-VNCs	0.041916168
10612630	MB-FFNs	0.040650407
21590958	pre-DN-VNCs	0.04
16852622	DN-VNCs	0.039772727
8256186	PNs	0.039647577
17360286	pre-DN-VNCs	0.038961039
12617396	PNs	0.038690476
8880781	DN-VNCs	0.038461538
11286854	PNs-somato	0.038461538
18604097	DN-VNCs	0.038251366
8704079	PNs	0.038181818
7467027	pre-DN-VNCs	0.038123167
17354403	DN-VNCs	0.037656904
14450919	LHNs	0.037593985
4391978	PNs	0.036918138
16545113	pre-DN-VNCs	0.036912752
10880408	pre-DN-VNCs	0.036900369
7916593	PNs	0.036649215
2846555	PNs-somato	0.036437247
13795090	PNs	0.036175711
4393026	LHNs	0.035587189
16131474	LHNs	0.035087719
10400440	CNs	0.035087719
13841523	pre-DN-VNCs	0.034965035
11184236	PNs	0.034883721
[truncated: 62 more rows]
