# Supplementary material for: The connectome of an insect brain
Source: Science. Author manuscript; Available in PMC 2023 May 16. (PMC7614541; doi:10.1126/science.add9330)
Supplement: Supplementary Data S4 [file EMS175448-supplement-Supplementary_Data_S4.csv]

skid	celltype	dendritic_output-input_ratio
11007420	DN-SEZs	3.471259053783326
11009492	DN-SEZs	3.330753968253968
15517247	pre-DN-VNCs	1.8333333333333335
13370624	pre-DN-VNCs	1.7380952380952381
16014701	PNs-somato	1.4430538172715894
11719626	PNs-somato	1.417618514371034
16675987	DN-VNCs	1.364819004524887
4620453	LNs	1.353846153846154
7868195	KCs	1.3076923076923077
5836035	KCs	1.2962962962962963
11073313	pre-DN-VNCs	1.2903846153846155
16547292	pre-DN-VNCs	1.2721391604370327
17036132	PNs	1.1888150609080843
4412315	KCs	1.181578947368421
4985759	LNs	1.1645530939648587
9061235	CNs	1.1481617647058824
17360254	PNs-somato	1.1408450704225352
16444327	KCs	1.1363636363636365
17743170	PNs	1.108252427184466
5836197	KCs	1.105263157894737
16545179	pre-DN-VNCs	1.1017101710171018
9048462	MB-FFNs	1.0946969696969697
6604203	DN-SEZs	1.091394025604552
11717001	PNs-somato	1.0838414634146343
7916593	PNs	1.0518320610687022
8513389	KCs	1.05
16630941	KCs	1.0375
8393981	KCs	1.0285714285714285
9842383	DN-SEZs	0.9831029185867897
16631114	KCs	0.9803030303030303
18538744	pre-DN-VNCs	0.9797551789077213
2628785	PNs	0.9719887955182073
17728571	DN-SEZs	0.9644249512670565
19919566	PNs-somato	0.9627329192546583
9766793	KCs	0.9591836734693877
9809626	KCs	0.9347826086956522
17223685	DN-VNCs	0.9271827500883705
7891312	KCs	0.9215686274509803
4518546	KCs	0.92
3450751	PNs	0.908
9481869	PNs-somato	0.878283388827229
8262503	KCs	0.875
16627861	KCs	0.8709677419354839
4354933	PNs	0.8617238562091503
8274902	KCs	0.8524590163934426
17036160	PNs	0.8472222222222222
11785627	KCs	0.8421052631578947
9889095	KCs	0.8367346938775511
16492104	MB-FFNs	0.820440251572327
15514582	PNs-somato	0.8122950819672132
16627950	KCs	0.8108108108108109
14434314	LHNs	0.8070818070818071
18123575	DN-VNCs	0.8006802721088435
9730873	KCs	0.8
8865199	KCs	0.7872340425531915
12217572	KCs	0.7868852459016393
16595001	PNs-somato	0.7839285714285715
5019924	KCs	0.78125
7198338	PNs	0.7790178571428572
9983191	KCs	0.7758620689655172
7690945	KCs	0.7704918032786885
5836181	KCs	0.7674418604651163
16444758	pre-DN-SEZs	0.7649549549549549
16440649	KCs	0.7647058823529411
11725803	KCs	0.7636363636363637
9064208	MB-FBNs	0.7564149560117301
8263285	KCs	0.7441860465116279
8509987	KCs	0.7380952380952381
9062992	MB-FBNs	0.7353692818809099
8864096	KCs	0.7291666666666666
4411505	KCs	0.7222222222222222
18087179	PNs	0.7203703703703703
16058860	KCs	0.7166666666666667
16210988	KCs	0.7142857142857143
7829784	KCs	0.7142857142857143
9531722	KCs	0.7111111111111111
16631248	KCs	0.7096774193548387
4414426	KCs	0.7090909090909091
16939375	KCs	0.708966565349544
7843730	PNs	0.7084098024398142
16629788	KCs	0.7081881533101045
12839441	LHNs	0.7051467051467051
14460113	KCs	0.7
4324567	pre-DN-VNCs	0.6925816752640629
11217208	DN-SEZs	0.6906775395147489
7941652	LNs	0.6875441765491244
9421292	LHNs	0.6825700615174299
2797480	pre-DN-VNCs	0.6809774143302181
5835815	KCs	0.68
10317031	pre-DN-VNCs	0.6764227642276422
10728318	DN-VNCs	0.6731177094379639
18500988	pre-DN-SEZs	0.6673742015890325
14319960	KCs	0.6666666666666666
16627838	KCs	0.6613685344827587
11691603	KCs	0.6612244897959183
16017113	KCs	0.6595744680851063
16440704	KCs	0.65625
17383431	pre-DN-VNCs	0.654202654307984
15722867	KCs	0.6517857142857143
15861524	KCs	0.6486486486486487
16438190	KCs	0.6461538461538462
17732791	DN-SEZs	0.6440677966101694
16435965	KCs	0.64
16977881	KCs	0.6357142857142857
8263140	KCs	0.6349206349206349
5937084	KCs	0.6272840531561461
10056280	KCs	0.6271186440677966
8877795	LNs	0.6266666666666667
6704232	KCs	0.6252367424242424
9525492	KCs	0.625
8504660	KCs	0.625
11841664	pre-DN-VNCs	0.6202185792349726
17147410	KCs	0.6197183098591549
9897223	KCs	0.6125
8891315	KCs	0.6065573770491803
15721919	KCs	0.6037735849056604
16635345	pre-DN-VNCs	0.5974358974358974
9813188	KCs	0.5957446808510638
8318678	KCs	0.5952380952380952
4570270	LNs	0.5927793465106899
8262302	KCs	0.5925925925925926
15691114	KCs	0.5892857142857143
8810141	pre-DN-VNCs	0.5892857142857143
9447255	LNs	0.5871664325842696
16627773	KCs	0.5833333333333334
7838405	KCs	0.5833333333333334
14241490	pre-DN-VNCs	0.5830691499900931
8997281	KCs	0.5769230769230769
7955278	DN-SEZs	0.5769230769230769
10682660	MB-FBNs	0.5726304261250498
7939890	LNs	0.5680370296184379
10555409	LNs	0.5666821088788954
16850888	KCs	0.5666666666666667
7939979	LNs	0.5666100816732796
3497901	KCs	0.5645161290322581
4412036	KCs	0.5641025641025641
7840203	KCs	0.5636363636363636
16259595	PNs	0.5610568069131605
10259967	KCs	0.5606060606060606
7941642	LNs	0.555921052631579
5474852	LNs	0.5557553956834532
16630264	KCs	0.5549968573224386
19611917	LHNs	0.551558906210069
13849557	pre-DN-VNCs	0.5505882352941176
8835968	KCs	0.5483870967741935
10018260	LHNs	0.5441533593347561
17354414	pre-DN-VNCs	0.539891395154553
11195708	DN-SEZs	0.5364556962025316
10865025	DN-SEZs	0.533611053825531
12745771	LHNs	0.5316515495086924
3819157	KCs	0.5230769230769231
12740290	PNs	0.522865422674583
5836387	KCs	0.5217391304347826
16631222	KCs	0.5217391304347826
16472086	PNs-somato	0.5199156513589503
14342744	CNs	0.517440081591025
15734988	KCs	0.5135135135135135
17356450	DN-SEZs	0.5118683689983816
3819171	KCs	0.5111111111111111
16630385	KCs	0.5098039215686274
3587612	KCs	0.5076923076923077
14898295	KCs	0.5076923076923077
16629757	KCs	0.5074626865671642
7873135	PNs	0.5060787515877336
7982896	LHNs	0.5020751193193609
20316708	pre-DN-VNCs	0.5
3347834	KCs	0.5
12195879	PNs-somato	0.498059866962306
10716080	DN-VNCs	0.4960859427048634
16059078	PNs-somato	0.4914716022500454
7845346	PNs	0.49045943708609274
11263687	PNs-somato	0.49032976827094477
16961482	PNs-somato	0.48924894003634156
11105182	DN-SEZs	0.48574160467364347
11725127	KCs	0.4849019607843137
3060480	pre-DN-VNCs	0.4845399698340875
7865652	PNs	0.4842608695652174
16547287	pre-DN-VNCs	0.4818181818181818
7196392	KCs	0.47761194029850745
4188290	DN-VNCs	0.47421012561857634
7092417	PNs	0.4738095238095238
8311264	LNs	0.4737238368379084
16629931	KCs	0.4714285714285714
17464168	PNs-somato	0.46774193548387094
5778133	pre-DN-VNCs	0.4666666666666667
5836206	KCs	0.4666666666666667
3044500	DN-SEZs	0.4651871657754011
8253620	pre-DN-VNCs	0.4632177033492823
4227304	KCs	0.45454545454545453
17414715	LNs	0.4508221225710015
8427677	KCs	0.45
10100020	pre-DN-VNCs	0.44457245263696876
11691640	KCs	0.4444444444444444
14898816	KCs	0.439443535188216
16015738	KCs	0.4375
6702830	KCs	0.4375
14519048	KCs	0.43478260869565216
8118947	MB-FBNs	0.4339495305164319
14255342	KCs	0.43243243243243246
9847388	KCs	0.43137254901960786
17062823	DN-SEZs	0.4263617133791645
4493199	PNs	0.4248154539353849
8177991	KCs	0.4090909090909091
7107433	PNs	0.4054064417177914
16985194	PNs-somato	0.4012450481041313
10553248	DN-VNCs	0.3970094989374504
3486381	PNs	0.3954094034307938
7828725	KCs	0.39285714285714285
16561660	DN-VNCs	0.3928414580588494
9792178	LNs	0.39265783048482733
8248706	KCs	0.38461538461538464
16625432	KCs	0.38461538461538464
16415910	pre-DN-VNCs	0.3793209321830817
13830600	DN-SEZs	0.3750654793085385
11067379	PNs	0.3718627450980392
14522124	KCs	0.36585365853658536
11029359	CNs	0.3643724696356275
7515491	PNs	0.36331417624521073
16422727	pre-DN-VNCs	0.3628571428571429
16547297	pre-DN-VNCs	0.36188155922038984
9707941	KCs	0.3617021276595745
16059134	pre-DN-VNCs	0.36005494505494506
12498338	LHNs	0.35968561573501145
16630024	KCs	0.35526315789473684
14797760	PNs-somato	0.35522350577599193
16468935	pre-DN-VNCs	0.3493601137575542
12389097	MB-FFNs	0.3479791395045633
14319185	LHNs	0.3464618998243646
8102935	LNs	0.3413666279519938
9141404	MB-FBNs	0.32938218390804597
18527962	DN-VNCs	0.3240089514066496
7053966	CNs	0.32149952320406866
8801736	pre-DN-VNCs	0.3174616273312428
3522293	KCs	0.3157894736842105
8111135	PNs	0.31566937119675453
16545113	pre-DN-VNCs	0.31562925942753295
5118060	LHNs	0.3131033479870689
17776982	DN-SEZs	0.31298245614035086
13380660	DN-SEZs	0.3121037543414742
11017761	MBONs	0.30319961948737684
29	KCs	0.2978723404255319
10612094	MB-FBNs	0.29484211203292815
7864823	PNs	0.29194139194139196
7852250	PNs	0.29070136464614404
8922644	MBONs	0.28101178101178104
17352824	pre-DN-VNCs	0.2777777777777778
10609443	DN-VNCs	0.26959349593495935
5321459	MB-FBNs	0.2632275132275132
7130033	DN-SEZs	0.2626543209876543
7865767	PNs	0.2590352823302082
17728605	DN-SEZs	0.25862068965517243
10240382	pre-DN-VNCs	0.25681818181818183
5902352	pre-DN-VNCs	0.25440046678984735
17360286	pre-DN-VNCs	0.2520090003214401
11229136	DN-SEZs	0.2503987240829346
677717	KCs	0.25
7983899	MBINs	0.24673296360043345
17729424	PNs-somato	0.24553571428571427
8399890	PNs	0.24136599360035307
17177005	MB-FBNs	0.23922902494331066
16856617	LNs	0.2388392857142857
3820148	LNs	0.23293601375793155
5691934	PNs-somato	0.23122923588039868
10169396	KCs	0.22916666666666666
10600188	pre-DN-VNCs	0.2287037037037037
11853038	PNs	0.2281698221457258
2379529	LHNs	0.21929824561403508
7865696	PNs	0.2187994931897371
4982172	KCs	0.21818181818181817
3945756	pre-DN-VNCs	0.2164212678936605
7026287	MB-FBNs	0.21592775041050905
14073503	CNs	0.2153222313134716
8419602	KCs	0.2111111111111111
1622901	DN-VNCs	0.21007381676074682
8480221	PNs	0.20912025827280065
8012953	PNs	0.20521739130434785
8814524	PNs-somato	0.20471014492753623
19101351	PNs	0.20363408521303256
18023286	pre-DN-VNCs	0.20033375052148522
14756000	PNs	0.19900426742532007
12928099	CNs	0.19722222222222224
4324479	pre-DN-VNCs	0.19696969696969696
5322337	LNs	0.19661150512214343
21220994	PNs-somato	0.19643986626908827
16856369	PNs-somato	0.1942989524576954
6723364	PNs-somato	0.1942815249266862
12138418	LHNs	0.19416778394943496
8274021	LNs	0.1939436927106067
3797420	DN-SEZs	0.1929808229380004
15722306	KCs	0.19230769230769232
10238739	pre-DN-VNCs	0.19057153258099746
13199414	MB-FFNs	0.18984286255206362
16937815	CNs	0.18921196797302992
20343986	PNs-somato	0.18721719457013575
15510288	MB-FFNs	0.18418735590903298
8689674	MBINs	0.18368838763575607
8480418	LNs	0.18055555555555555
16594752	PNs-somato	0.17934738630846414
15741865	MB-FBNs	0.17590525590098816
15689046	pre-DN-SEZs	0.17490791896869246
8070872	pre-DN-SEZs	0.1748768472906404
3650006	PNs	0.17287784679089027
17359111	DN-SEZs	0.16901408450704225
8391330	DN-VNCs	0.16517857142857142
19045334	LHNs	0.16058646963749712
8993049	pre-DN-SEZs	0.15997874036672866
18551732	pre-DN-VNCs	0.155504513803079
1924051	DN-SEZs	0.15052552552552553
15718981	pre-DN-VNCs	0.15040485829959516
3157405	MB-FBNs	0.147987012987013
10955244	LHNs	0.14732142857142858
11003707	LNs	0.14441602728047742
17777031	DN-VNCs	0.14054054054054055
16361363	pre-DN-SEZs	0.13872549019607844
14071449	CNs	0.1382745846430175
11291653	PNs-somato	0.13697719603231415
11146422	PNs	0.1367494824016563
10961507	LHNs	0.1332916145181477
12475432	MBINs	0.1324390995991366
4398543	CNs	0.1311576354679803
20421224	pre-DN-VNCs	0.13025210084033612
15974183	CNs	0.12916188289322617
10229852	PNs-somato	0.12545787545787546
12089601	PNs	0.125
12667895	PNs-somato	0.1241554054054054
17360022	pre-DN-VNCs	0.12375533428165006
14319498	LHNs	0.12321190158306312
9971209	LNs	0.12292358803986711
16409132	LHNs	0.1221511723233317
14638686	pre-DN-VNCs	0.12
8047280	DN-VNCs	0.11761561079925154
18062678	LNs	0.11533242876526459
17423412	LHNs	0.1147382029734971
16545264	pre-DN-VNCs	0.11428571428571428
16799939	CNs	0.11373940469150404
10017944	pre-DN-VNCs	0.11323763955342903
7694589	LNs	0.10818181818181818
8798010	MBONs	0.10759514117723074
16348875	pre-DN-SEZs	0.10551470588235295
4117305	KCs	0.10256410256410256
5744058	PNs-somato	0.10197368421052631
16475849	MB-FBNs	0.09960835509138381
16434560	pre-DN-SEZs	0.09838709677419355
9015745	MB-FFNs	0.0983845338983051
17295912	MBINs	0.09826898764951862
5091874	MB-FBNs	0.09793917567026811
14437742	DN-SEZs	0.09740902846554422
17732031	pre-DN-VNCs	0.0961021505376344
15055590	pre-DN-VNCs	0.09213009213009213
14338439	PNs-somato	0.09200093283582089
16863538	pre-DN-VNCs	0.09090909090909091
10922928	pre-DN-VNCs	0.08977924944812363
15605301	pre-DN-SEZs	0.08976749287124369
7058243	MB-FFNs	0.08952806234130112
8262372	KCs	0.08823529411764706
8700125	LNs	0.08677172400079539
17814107	DN-SEZs	0.08617424242424243
16039470	KCs	0.08571428571428572
8203947	LHNs	0.08542363433667782
11821320	PNs	0.08538961038961039
8338584	MBONs	0.08430641415628168
4274518	pre-DN-VNCs	0.08333333333333333
12882387	LNs	0.08333333333333333
17355745	DN-SEZs	0.08124306326304107
8877971	LNs	0.08116515837104073
14034311	DN-SEZs	0.08100296828620529
15587533	PNs-somato	0.07876602564102564
5327961	PNs	0.07608695652173914
16851577	DN-VNCs	0.07566863905325444
7802210	MBONs	0.07370695198168772
16935790	PNs-somato	0.07352941176470588
17016974	MBONs	0.07309947557500929
16883909	MBONs	0.07297990677999296
9428865	pre-DN-VNCs	0.07203302373581011
18695745	DN-SEZs	0.07142857142857142
16952671	DN-VNCs	0.07142857142857142
9238937	MB-FBNs	0.07130984042553191
4635057	LHNs	0.07092907092907093
4636432	LNs	0.0696969696969697
10581624	pre-DN-VNCs	0.06893261776982706
7582489	LHNs	0.06752347604647461
9201911	LHNs	0.0662593984962406
21136945	PNs-somato	0.06612844702467344
9822593	pre-DN-VNCs	0.06592356687898089
17729110	LHNs	0.06509083609354611
17315288	pre-DN-SEZs	0.065
9787933	PNs	0.06266192532385065
11135340	LNs	0.06260954737601815
15028907	PNs-somato	0.0625
17729347	pre-DN-VNCs	0.0625
10427055	LHNs	0.0625
7005145	DN-VNCs	0.062289562289562284
10792617	pre-DN-VNCs	0.061316051844466604
9739780	pre-DN-SEZs	0.061224489795918366
11876076	pre-DN-VNCs	0.061224489795918366
5671303	pre-DN-VNCs	0.06097560975609756
2568522	PNs	0.06079734219269103
7952981	PNs	0.060745614035087714
2979675	pre-DN-VNCs	0.05992870218710858
11333054	PNs	0.059714795008912656
9714476	pre-DN-VNCs	0.05952380952380952
7187384	KCs	0.059485956544780075
15576292	pre-DN-SEZs	0.059375
14655602	pre-DN-VNCs	0.05881190076109519
7540581	MB-FBNs	0.05747126436781609
18500915	CNs	0.05714285714285714
13749806	DN-VNCs	0.057011926109355876
18440675	DN-SEZs	0.05699102070734836
15608953	pre-DN-VNCs	0.05592042642299638
9503414	PNs-somato	0.05588235294117647
20139548	DN-SEZs	0.054945054945054944
10355356	pre-DN-VNCs	0.05434782608695652
5959820	pre-DN-SEZs	0.05357142857142857
10473853	pre-DN-VNCs	0.05263157894736842
12476851	LHNs	0.050387596899224806
17732270	DN-VNCs	0.049077362903924455
16356967	PNs-somato	0.048805361305361304
3926669	RGNs	0.04878048780487805
8529400	pre-DN-VNCs	0.04873772791023843
14818307	LHNs	0.048538011695906436
11717014	pre-DN-VNCs	0.047619047619047616
16141217	LHNs	0.047619047619047616
16445338	pre-DN-VNCs	0.047156177156177155
16846805	MBONs	0.044890202702702706
16428373	pre-DN-VNCs	0.043801391524351675
21300466	pre-DN-SEZs	0.0423728813559322
3539170	DN-SEZs	0.04220167779489813
17454636	pre-DN-VNCs	0.042134831460674156
15669682	pre-DN-VNCs	0.041666666666666664
11934107	PNs	0.04035087719298246
9348984	pre-DN-VNCs	0.040318302387267906
17354403	DN-VNCs	0.04003181336161188
10875625	LHNs	0.039542203147353364
9384504	pre-DN-VNCs	0.039473684210526314
13422280	DN-VNCs	0.03932584269662921
10411574	DN-VNCs	0.03922908693275014
4414163	MBINs	0.038945578231292514
9236708	CNs	0.038579398129959926
12948470	LNs	0.03853046594982079
12356747	MB-FFNs	0.0375
4680995	LHNs	0.03700413024685429
12424328	PNs	0.03636363636363636
17359133	DN-SEZs	0.03636363636363636
10710503	LHNs	0.036223889379229185
8276782	PNs	0.03610652407538466
9109799	MBONs	0.03578701839967795
11004239	LHNs	0.035554311310190365
3543931	PNs	0.03535353535353535
14133114	LHNs	0.035211267605633804
8078096	MB-FBNs	0.03491196114146934
10248031	pre-DN-VNCs	0.03488372093023256
11003660	MB-FBNs	0.034878863826232245
17358891	DN-VNCs	0.034642401021711365
8974428	LHNs	0.03389830508474576
18035063	pre-DN-VNCs	0.033854166666666664
11027071	pre-DN-VNCs	0.033739130434782605
14586769	pre-DN-VNCs	0.033707865168539325
15588620	MB-FBNs	0.03361579942573009
10449035	pre-DN-VNCs	0.03333333333333333
12425856	PNs	0.03324175824175824
14158399	MB-FBNs	0.03311221972479579
4780707	LHNs	0.03303905431692354
14726069	pre-DN-VNCs	0.032407407407407406
10234576	pre-DN-VNCs	0.03225806451612903
7227010	DN-VNCs	0.031914893617021274
11409587	CNs	0.031818488074383505
17361757	LHNs	0.0317625458996328
17728695	pre-DN-VNCs	0.031746031746031744
15686444	pre-DN-VNCs	0.03164556962025317
10059655	DN-SEZs	0.03133693339878907
16952642	DN-VNCs	0.03125
18149325	pre-DN-VNCs	0.03125
7168356	pre-DN-VNCs	0.03125
4749004	pre-DN-VNCs	0.030927835051546393
9445876	LNs	0.030864197530864196
10885466	pre-DN-VNCs	0.030792891319207108
4393026	LHNs	0.030776515151515152
7056904	pre-DN-SEZs	0.030737704918032786
14541927	MBINs	0.030405405405405407
17280216	MB-FBNs	0.03006317354143441
16089738	CNs	0.03
3498479	DN-SEZs	0.029975579975579977
16342197	pre-DN-VNCs	0.029266626176738537
9488991	LHNs	0.02898618371919343
9351843	pre-DN-SEZs	0.028846153846153848
16952665	DN-VNCs	0.028846153846153848
8357933	DN-SEZs	0.028613898179115572
9154024	pre-DN-VNCs	0.02857142857142857
11003551	PNs-somato	0.02830188679245283
5690425	DN-VNCs	0.02818627450980392
7025064	pre-DN-VNCs	0.027936507936507936
16383966	pre-DN-VNCs	0.027777777777777776
13833814	DN-SEZs	0.027677240791994892
12336493	PNs	0.027445460942997886
14617508	pre-DN-VNCs	0.027298151750972763
9006142	CNs	0.02716600529100529
8238322	LHNs	0.027082254856551236
12000033	DN-SEZs	0.027071520029266508
10702736	CNs	0.02697841726618705
14461238	LHNs	0.02694610778443114
8802069	MB-FFNs	0.026785714285714284
18648531	CNs	0.026416366906474822
9940382	PNs	0.02631578947368421
9612903	pre-DN-SEZs	0.02631578947368421
9524538	PNs-somato	0.02631578947368421
17732334	DN-VNCs	0.02631578947368421
14519756	pre-DN-VNCs	0.026161290322580646
12299621	LHNs	0.02605622489959839
3928652	RGNs	0.025974025974025976
17360076	pre-DN-VNCs	0.02586206896551724
15676016	pre-DN-VNCs	0.02564102564102564
9251793	MB-FBNs	0.025423728813559324
15522152	DN-VNCs	0.025361604207758053
4379603	LHNs	0.025
11600886	CNs	0.02498089696114736
16868923	MBONs	0.024973338073231426
17844900	LNs	0.02485334979932078
8687096	pre-DN-VNCs	0.024691358024691357
16852589	pre-DN-SEZs	0.02464788732394366
10756813	DN-SEZs	0.02459016393442623
11656349	PNs	0.024390243902439025
10459723	RGNs	0.024390243902439025
14333371	LHNs	0.024193548387096774
9747418	LHNs	0.023809523809523808
3882998	DN-SEZs	0.023809523809523808
16444544	LHNs	0.023809523809523808
8167696	pre-DN-VNCs	0.023809523809523808
17813457	pre-DN-VNCs	0.023621124201394995
4379508	LHNs	0.023529411764705882
20172310	LNs	0.0234375
3945454	PNs	0.0234375
8704079	PNs	0.023401138687745286
14723506	pre-DN-SEZs	0.023255813953488372
17732311	DN-VNCs	0.023255813953488372
3048606	DN-VNCs	0.023255813953488372
9480916	pre-DN-VNCs	0.023255813953488372
8037197	LNs	0.023195876288659795
2439150	LHNs	0.023148148148148147
16547281	pre-DN-VNCs	0.022947263017356473
16933362	MB-FFNs	0.022727272727272728
11286854	PNs-somato	0.022727272727272728
9983417	pre-DN-VNCs	0.022727272727272728
13832416	PNs	0.022388059701492536
10918898	pre-DN-VNCs	0.022388059701492536
17177103	MB-FFNs	0.0223463687150838
5675990	pre-DN-VNCs	0.022285443338074917
15629759	pre-DN-VNCs	0.022222222222222223
5745929	pre-DN-VNCs	0.021780303030303032
8118474	KCs	0.021602434077079107
5261424	PNs	0.02153361344537815
15586949	pre-DN-SEZs	0.02142857142857143
6572414	DN-VNCs	0.02092050209205021
8423405	LHNs	0.02090792406944538
4523803	RGNs	0.02069672131147541
7582412	LNs	0.020643074581430745
17777981	pre-DN-VNCs	0.02040816326530612
4381129	MBINs	0.02032520325203252
14579509	pre-DN-VNCs	0.02027027027027027
19051762	pre-DN-VNCs	0.02027027027027027
8154054	DN-SEZs	0.02027027027027027
14492757	pre-DN-VNCs	0.020235187996391877
11703922	LHNs	0.020233709417453373
5769582	PNs-somato	0.02023121387283237
3814651	LHNs	0.02
16474159	LHNs	0.02
16928740	DN-VNCs	0.02
16931001	pre-DN-VNCs	0.019736842105263157
9372642	RGNs	0.01968503937007874
5657004	pre-DN-VNCs	0.019662921348314606
6445994	DN-SEZs	0.0196078431372549
10964258	pre-DN-VNCs	0.01934974667107977
10447988	pre-DN-VNCs	0.019230769230769232
1961182	pre-DN-VNCs	0.019230769230769232
5755261	PNs-somato	0.0189873417721519
7338309	DN-SEZs	0.018867924528301886
17022668	DN-VNCs	0.018837018837018837
17047087	LHNs	0.01875109017966161
17087885	DN-SEZs	0.018518518518518517
2979486	LHNs	0.018518518518518517
7005184	DN-VNCs	0.018072289156626505
17321919	DN-SEZs	0.018072289156626505
4400767	RGNs	0.018072289156626505
5462159	DN-VNCs	0.018036241045090603
8273369	LNs	0.017857142857142856
17110024	PNs-somato	0.017857142857142856
4778745	LHNs	0.017857142857142856
3944330	DN-SEZs	0.017543859649122806
17732256	DN-VNCs	0.01694915254237288
16089743	LHNs	0.016891891891891893
9409359	CNs	0.016842769864997865
14651659	DN-VNCs	0.01680672268907563
19102929	PNs-somato	0.016666666666666666
8348277	pre-DN-VNCs	0.016666666666666666
5680013	DN-VNCs	0.01644736842105263
3945136	pre-DN-VNCs	0.01639344262295082
6623049	LNs	0.016129032258064516
3945394	PNs	0.016129032258064516
16100461	LHNs	0.01611111111111111
15639294	DN-VNCs	0.015957446808510637
18076102	DN-VNCs	0.015957446808510637
16494105	LHNs	0.015873015873015872
10543751	CNs	0.015765765765765764
11193510	LHNs	0.015625
4523584	RGNs	0.015625
8723983	DN-VNCs	0.015151515151515152
16952648	DN-VNCs	0.015151515151515152
5870071	MB-FBNs	0.015060240963855422
7057730	pre-DN-VNCs	0.015
18740553	PNs	0.014925373134328358
5746180	pre-DN-VNCs	0.014925373134328358
15571194	LNs	0.014913027037247117
3979181	DN-VNCs	0.01488095238095238
11986594	PNs	0.014705882352941176
8142831	pre-DN-VNCs	0.014705882352941176
16485518	PNs-somato	0.014598540145985401
17110007	pre-DN-VNCs	0.01445610091170226
18111410	pre-DN-VNCs	0.014367816091954023
9078240	pre-DN-VNCs	0.014285714285714285
19088042	CNs	0.01417004048582996
7057894	MBINs	0.013761467889908258
3729496	DN-SEZs	0.0136986301369863
10728333	DN-VNCs	0.01365488074136269
10922020	LHNs	0.013636363636363636
15525794	pre-DN-VNCs	0.013513513513513514
8542422	PNs	0.013422818791946308
11144258	LNs	0.013333333333333334
17359501	DN-VNCs	0.013333333333333334
17354392	pre-DN-SEZs	0.013227513227513227
12923749	pre-DN-SEZs	0.013157894736842105
17276867	CNs	0.013157894736842105
9594273	pre-DN-VNCs	0.013157894736842105
16851496	DN-VNCs	0.013108614232209739
16541149	PNs-somato	0.012987012987012988
14514597	LHNs	0.01282051282051282
17237305	CNs	0.012605042016806723
17776906	LNs	0.012605042016806723
15566333	CNs	0.0125
5453333	LHNs	0.0125
15398730	MBONs	0.012196871861099154
10329208	RGNs	0.012096774193548387
9207332	LHNs	0.012048192771084338
16676038	DN-SEZs	0.012048192771084338
2142817	pre-DN-SEZs	0.012013729977116704
4408397	MB-FBNs	0.011994677024888505
7394271	LNs	0.011811023622047244
16167914	pre-DN-VNCs	0.011811023622047244
3944626	DN-SEZs	0.011774290369608096
17360262	LNs	0.011764705882352941
15592096	MBINs	0.011627906976744186
3946432	LHNs	0.011627906976744186
8877158	MBONs	0.011594202898550725
12598741	pre-DN-VNCs	0.011538461538461539
17053270	DN-VNCs	0.011472652822462709
16160495	MB-FBNs	0.011363636363636364
16486385	LNs	0.01126126126126126
3928522	RGNs	0.011111111111111112
16848475	MB-FBNs	0.011111111111111112
17108278	PNs-somato	0.010869565217391304
8293958	PNs	0.01079136690647482
16427492	MB-FBNs	0.010752688172043012
10209260	MB-FBNs	0.010638297872340425
15512404	pre-DN-VNCs	0.010526315789473684
12279909	pre-DN-SEZs	0.01048951048951049
2988292	pre-DN-VNCs	0.01048951048951049
17110189	PNs-somato	0.010309278350515464
17140424	CNs	0.010304480787129372
8864785	MB-FBNs	0.01023235800344234
1646076	pre-DN-VNCs	0.01020408163265306
3046503	RGNs	0.01020408163265306
7901791	MBINs	0.01
6494382	LHNs	0.009950248756218905
13852833	MB-FBNs	0.009933774834437087
14999928	pre-DN-VNCs	0.009900990099009901
20379247	pre-DN-VNCs	0.00980392156862745
16851791	pre-DN-VNCs	0.00975609756097561
15639216	pre-DN-SEZs	0.009708737864077669
4422289	LHNs	0.009578544061302681
14540633	MB-FBNs	0.00943471337579618
9057998	CNs	0.009433962264150943
15513540	pre-DN-VNCs	0.009345794392523364
15623649	PNs	0.009269162210338681
16327998	pre-DN-VNCs	0.009259259259259259
8052161	MB-FBNs	0.009259259259259259
14539753	DN-SEZs	0.009174311926605505
16937799	pre-DN-VNCs	0.00909090909090909
5679304	MB-FFNs	0.00909090909090909
10418394	RGNs	0.00909090909090909
1980134	DN-VNCs	0.009036144578313253
12868041	CNs	0.009009009009009009
17641913	LHNs	0.008928571428571428
19017386	pre-DN-VNCs	0.008695652173913044
10202724	PNs	0.008671171171171171
3486867	DN-SEZs	0.008620689655172414
17360010	pre-DN-VNCs	0.008547008547008548
13395814	pre-DN-SEZs	0.00847457627118644
12398622	MB-FBNs	0.008403361344537815
10323628	PNs	0.008403361344537815
16978882	MB-FFNs	0.008368200836820083
17355757	MBONs	0.008337422811107022
7476468	RGNs	0.008333333333333333
11051740	MB-FFNs	0.008310249307479225
17353986	DN-VNCs	0.00819672131147541
16667306	DN-VNCs	0.008064516129032258
10921106	DN-VNCs	0.007874015748031496
17927604	pre-DN-SEZs	0.007751937984496124
8755914	DN-VNCs	0.007692307692307693
15539984	pre-DN-VNCs	0.007692307692307693
4453485	RGNs	0.007633587786259542
5768240	pre-DN-SEZs	0.007575757575757576
10282065	PNs-somato	0.007537688442211055
11348509	pre-DN-VNCs	0.007389162561576354
15810983	MBONs	0.007281553398058253
4665186	LNs	0.006993006993006993
8021456	PNs	0.006666666666666667
16464284	CNs	0.006666666666666667
10281116	MB-FFNs	0.006644518272425249
12789813	CNs	0.006434488029580054
1678567	DN-VNCs	0.006344278993063977
16345627	pre-DN-VNCs	0.006329113924050633
17448356	pre-DN-VNCs	0.006329113924050633
5291791	LNs	0.006276150627615063
4664256	PNs-somato	0.006147540983606557
5963873	LHNs	0.006134969325153374
8540770	MB-FBNs	0.006060606060606061
17732085	LHNs	0.005988023952095809
3158123	LHNs	0.005988023952095809
17150791	MB-FBNs	0.00597609561752988
16742642	pre-DN-SEZs	0.005952380952380952
5750884	PNs-somato	0.0058823529411764705
7700444	pre-DN-VNCs	0.005791505791505791
11257084	LHNs	0.0057556567055874405
2439134	LHNs	0.005681818181818182
10893103	PNs-somato	0.005649717514124294
10872426	pre-DN-VNCs	0.005535055350553505
5708994	PNs	0.0055248618784530384
18035864	MB-FBNs	0.005479452054794521
9424902	DN-SEZs	0.005399568034557235
16561284	PNs-somato	0.005376344086021506
9527333	MB-FBNs	0.005376344086021506
16952691	DN-VNCs	0.0053475935828877
12617396	PNs	0.005319148936170213
14071613	CNs	0.005263157894736842
11329998	CNs	0.0051813471502590676
3814701	DN-SEZs	0.005050505050505051
12262910	MB-FBNs	0.005
7055857	MBONs	0.004975514753517868
17373283	CNs	0.004975124378109453
17277623	PNs	0.004975124378109453
2966602	MB-FBNs	0.0046875
4381377	MBINs	0.0046875
17360296	LNs	0.004672897196261682
3945225	PNs	0.004672897196261682
4154421	PNs	0.0045871559633027525
17729088	LHNs	0.004545454545454545
12364717	pre-DN-SEZs	0.0045045045045045045
17696578	LHNs	0.004273504273504274
9870483	CNs	0.0040650406504065045
12273754	PNs-somato	0.003968253968253968
13197236	LNs	0.003745318352059925
14082322	MBONs	0.0036399456781622385
10728328	DN-VNCs	0.0036101083032490976
2439067	LHNs	0.003401360544217687
8025665	pre-DN-VNCs	0.003205128205128205
3886356	MBINs	0.003194888178913738
17176808	MB-FFNs	0.0031446540880503146
2568465	PNs	0.003105590062111801
12233237	MB-FBNs	0.0030864197530864196
15421363	MBONs	0.002976190476190476
15594113	pre-DN-SEZs	0.0029411764705882353
3945246	LNs	0.0026666666666666666
2369444	LHNs	0.0026595744680851063
3450442	PNs	0.002631578947368421
11871574	CNs	0.0025380710659898475
17360282	pre-DN-VNCs	0.0024752475247524753
16782830	MBONs	0.0024271844660194173
17360038	pre-DN-VNCs	0.002403846153846154
8509534	PNs	0.0023584905660377358
2612527	PNs	0.00234192037470726
9567051	PNs	0.0023148148148148147
14313750	MB-FBNs	0.0021141649048625794
5395823	MBONs	0.0017006802721088435
4401350	MBONs	0.0015923566878980893
9252296	MB-FBNs	0.0
16950121	PNs-somato	0.0
17102002	DN-VNCs	0.0
16848587	pre-DN-VNCs	0.0
10018150	DN-VNCs	0.0
17105218	pre-DN-VNCs	0.0
9239759	pre-DN-VNCs	0.0
16992171	pre-DN-VNCs	0.0
17165755	DN-VNCs	0.0
9429085	pre-DN-SEZs	0.0
9237734	pre-DN-VNCs	0.0
9436520	pre-DN-SEZs	0.0
9235545	pre-DN-VNCs	0.0
17038587	LHNs	0.0
9527522	MB-FBNs	0.0
9083312	MB-FBNs	0.0
15431408	pre-DN-VNCs	0.0
9508724	PNs-somato	0.0
17224013	pre-DN-SEZs	0.0
8801715	pre-DN-VNCs	0.0
16937395	pre-DN-VNCs	0.0
9589146	PNs	0.0
16560178	pre-DN-VNCs	0.0
16950097	pre-DN-VNCs	0.0
17105977	PNs-somato	0.0
9787592	DN-SEZs	0.0
17109286	pre-DN-SEZs	0.0
9787859	DN-SEZs	0.0
9795662	DN-SEZs	0.0
17165621	PNs-somato	0.0
16906721	PNs	0.0
16852622	DN-VNCs	0.0
8838927	MB-FFNs	0.0
17147698	MBONs	0.0
9927082	PNs	0.0
9961098	pre-DN-VNCs	0.0
16851718	pre-DN-VNCs	0.0
9072237	PNs-somato	0.0
10596949	pre-DN-VNCs	0.0
17067625	pre-DN-VNCs	0.0
17358864	DN-SEZs	0.0
8216541	DN-SEZs	0.0
17359101	DN-SEZs	0.0
16562142	DN-VNCs	0.0
10714526	PNs-somato	0.0
16561224	DN-SEZs	0.0
8340950	PNs	0.0
16848497	MB-FFNs	0.0
8347613	LHNs	0.0
8347907	pre-DN-VNCs	0.0
17176767	LNs	0.0
8582134	LHNs	0.0
8539175	CNs	0.0
17176866	PNs	0.0
17176911	CNs	0.0
17177419	pre-DN-VNCs	0.0
16588928	DN-SEZs	0.0
17356454	DN-SEZs	0.0
17075832	DN-VNCs	0.0
17356442	pre-DN-VNCs	0.0
16223537	MBONs	0.0
9051960	CNs	0.0
17086412	pre-DN-VNCs	0.0
16950115	pre-DN-VNCs	0.0
10728323	DN-SEZs	0.0
10018161	DN-SEZs	0.0
10400440	CNs	0.0
16670540	DN-VNCs	0.0
16667592	DN-VNCs	0.0
10523825	pre-DN-VNCs	0.0
17351780	DN-SEZs	0.0
10527147	DN-SEZs	0.0
10563755	RGNs	0.0
16636860	pre-DN-VNCs	0.0
10583715	pre-DN-VNCs	0.0
8118929	PNs	0.0
17557290	CNs	0.0
16386470	LHNs	0.0
16545101	pre-DN-VNCs	0.0
16547268	pre-DN-SEZs	0.0
10797407	pre-DN-VNCs	0.0
10842047	pre-DN-SEZs	0.0
10842099	pre-DN-VNCs	0.0
10880408	pre-DN-VNCs	0.0
10915553	DN-VNCs	0.0
17360266	pre-DN-VNCs	0.0
17360404	pre-DN-VNCs	0.0
6729443	pre-DN-VNCs	0.0
16544712	pre-DN-VNCs	0.0
10958210	pre-DN-SEZs	0.0
17420035	LHNs	0.0
17423125	DN-SEZs	0.0
7910624	MBONs	0.0
10982951	PNs-somato	0.0
17434825	LNs	0.0
16445073	pre-DN-VNCs	0.0
11011058	CNs	0.0
7388340	pre-DN-SEZs	0.0
11084320	pre-DN-VNCs	0.0
17244655	LHNs	0.0
7851153	PNs	0.0
17639784	CNs	0.0
11013351	LNs	0.0
11013583	DN-VNCs	0.0
11018254	MB-FBNs	0.0
11022546	pre-DN-VNCs	0.0
17728781	pre-DN-VNCs	0.0
17728922	DN-SEZs	0.0
16490014	PNs-somato	0.0
7557604	pre-DN-VNCs	0.0
17729020	PNs-somato	0.0
11037238	LHNs	0.0
11079069	pre-DN-VNCs	0.0
7439913	DN-VNCs	0.0
17473163	DN-VNCs	0.0
10758204	pre-DN-VNCs	0.0
7335439	DN-VNCs	0.0
17732346	DN-VNCs	0.0
11216417	CNs	0.0
16442113	LHNs	0.0
17729195	PNs-somato	0.0
11303036	pre-DN-VNCs	0.0
17729335	pre-DN-VNCs	0.0
17729410	PNs-somato	0.0
17729973	pre-DN-VNCs	0.0
16435325	PNs	0.0
11468088	pre-DN-VNCs	0.0
11625573	pre-DN-VNCs	0.0
16433696	pre-DN-SEZs	0.0
7025831	pre-DN-VNCs	0.0
16424131	DN-SEZs	0.0
17732291	DN-SEZs	0.0
6978585	RGNs	0.0
16422744	pre-DN-VNCs	0.0
16444552	CNs	0.0
6623089	pre-DN-VNCs	0.0
6633635	PNs-somato	0.0
16385470	MB-FFNs	0.0
17736641	DN-VNCs	0.0
6591182	LNs	0.0
6494274	LHNs	0.0
6451332	PNs	0.0
16366055	pre-DN-VNCs	0.0
6298455	pre-DN-VNCs	0.0
16340977	DN-SEZs	0.0
17736654	DN-VNCs	0.0
5938794	LHNs	0.0
17736748	DN-VNCs	0.0
17736755	DN-VNCs	0.0
11782821	LNs	0.0
9423829	MB-FBNs	0.0
16316916	PNs	0.0
16713227	DN-SEZs	0.0
5033480	pre-DN-VNCs	0.0
16683943	RGNs	0.0
5763407	DN-VNCs	0.0
17962513	LHNs	0.0
5681132	MB-FBNs	0.0
5684940	DN-SEZs	0.0
5688091	DN-SEZs	0.0
16098538	LHNs	0.0
12121795	PNs	0.0
5764924	DN-SEZs	0.0
5762666	LHNs	0.0
14621584	pre-DN-VNCs	0.0
5760480	pre-DN-VNCs	0.0
16096934	pre-DN-SEZs	0.0
5754346	DN-VNCs	0.0
12225666	PNs	0.0
12279941	pre-DN-SEZs	0.0
12281339	LHNs	0.0
5745110	pre-DN-VNCs	0.0
5080991	pre-DN-VNCs	0.0
18058644	PNs-somato	0.0
12420898	pre-DN-VNCs	0.0
12420377	pre-DN-VNCs	0.0
15525711	pre-DN-VNCs	0.0
15568134	pre-DN-SEZs	0.0
12935706	pre-DN-VNCs	0.0
12366224	pre-DN-VNCs	0.0
16087799	PNs	0.0
12367135	pre-DN-VNCs	0.0
12367568	PNs-somato	0.0
17951049	DN-SEZs	0.0
12371688	LHNs	0.0
12360656	PNs	0.0
12387154	LHNs	0.0
17975547	pre-DN-VNCs	0.0
16051878	pre-DN-SEZs	0.0
12390459	PNs-somato	0.0
5289042	LHNs	0.0
17827011	pre-DN-VNCs	0.0
12299704	pre-DN-SEZs	0.0
12325227	PNs-somato	0.0
12832017	MB-FFNs	0.0
4663875	pre-DN-VNCs	0.0
12587013	LHNs	0.0
4901087	pre-DN-VNCs	0.0
15897280	DN-VNCs	0.0
12479019	PNs	0.0
4721538	LHNs	0.0
16026677	CNs	0.0
12478620	PNs	0.0
4991243	DN-SEZs	0.0
12551020	pre-DN-VNCs	0.0
18088813	pre-DN-VNCs	0.0
15995958	pre-DN-VNCs	0.0
4785242	LNs	0.0
4966994	pre-DN-VNCs	0.0
4926999	LNs	0.0
15792643	pre-DN-VNCs	0.0
18501001	pre-DN-VNCs	0.0
5053417	PNs	0.0
18485293	DN-VNCs	0.0
17000062	pre-DN-VNCs	0.0
18058793	DN-VNCs	0.0
18106257	PNs-somato	0.0
12634154	RGNs	0.0
12654063	pre-DN-SEZs	0.0
12670738	MB-FFNs	0.0
4506509	RGNs	0.0
18267838	pre-DN-VNCs	0.0
12726582	KCs	0.0
4433960	CNs	0.0
18305433	DN-VNCs	0.0
12736001	pre-DN-VNCs	0.0
18305476	DN-SEZs	0.0
12782494	pre-DN-SEZs	0.0
18412747	PNs-somato	0.0
20151537	pre-DN-VNCs	0.0
19881737	PNs-somato	0.0
10345590	pre-DN-SEZs	0.0
3946569	LHNs	0.0
3926438	RGNs	0.0
3925724	RGNs	0.0
19091995	pre-DN-VNCs	0.0
19166349	pre-DN-VNCs	0.0
15588711	DN-VNCs	0.0
15608355	PNs	0.0
14329745	CNs	0.0
4391317	LHNs	0.0
19880740	pre-DN-VNCs	0.0
12871993	MBINs	0.0
15766806	MB-FBNs	0.0
15722990	pre-DN-VNCs	0.0
17809869	DN-SEZs	0.0
18566501	LHNs	0.0
13028455	pre-DN-VNCs	0.0
4279887	LHNs	0.0
14260575	MB-FBNs	0.0
3926904	RGNs	0.0
3928574	RGNs	0.0
3946166	DN-VNCs	0.0
16683883	RGNs	0.0
17300165	MB-FBNs	0.0
10382686	LHNs	0.0
10382824	pre-DN-VNCs	0.0
8347720	pre-DN-VNCs	0.0
17804729	pre-DN-VNCs	0.0
17740547	DN-SEZs	0.0
11908619	CNs	0.0
13743125	MB-FBNs	0.0
13818467	pre-DN-SEZs	0.0
15668309	MB-FBNs	0.0
3945232	PNs	0.0
13854190	pre-DN-SEZs	0.0
14000746	MB-FBNs	0.0
3931398	PNs-somato	0.0
13736919	DN-VNCs	0.0
18656202	PNs-somato	0.0
4227544	KCs	0.0
15096548	pre-DN-VNCs	0.0
15253921	MBONs	0.0
15343835	MB-FBNs	0.0
15365184	DN-VNCs	0.0
992646	DN-SEZs	0.0
2204467	PNs	0.0
2964760	pre-DN-VNCs	0.0
15519213	CNs	0.0
14450919	LHNs	0.0
19298644	DN-VNCs	0.0
19361427	DN-VNCs	0.0
14493841	PNs-somato	0.0
19470184	DN-SEZs	0.0
19835787	pre-DN-VNCs	0.0
15516413	pre-DN-VNCs	0.0
3281684	RGNs	0.0
1679034	pre-DN-VNCs	0.0
15512408	pre-DN-VNCs	0.0
13206239	LHNs	0.0
2910892	PNs-somato	0.0
18929470	DN-VNCs	0.0
13313410	DN-SEZs	0.0
4134539	KCs	0.0
4110483	DN-VNCs	0.0
4108016	PNs	0.0
13714311	pre-DN-VNCs	0.0
4260935	PNs	0.0
18566361	pre-DN-VNCs	0.0
14333495	LHNs	0.0
19298625	DN-VNCs	0.0
20556072	DN-VNCs	0.0
2597151	pre-DN-VNCs	0.0
20730780	PNs-somato	0.0
15005403	DN-VNCs	0.0
2438653	pre-DN-VNCs	0.0
15468308	CNs	0.0
